# Supplementary material for: Human brain responses are modulated when exposed to optimized natural images or synthetically generated images
Source: Commun Biol. 2023 Oct 23;6:1076. doi: 10.1038/s42003-023-05440-7 (PMC10593916; doi:10.1038/s42003-023-05440-7)
Supplement: Supplementary file 4 — Supplementary Data 1 [file 42003_2023_5440_MOESM4_ESM.xlsx]

## Sheet: face
OFA				FFA1				FFA2				mTLfaces				aTLfaces
subject	group	response		subject	group	response		subject	group	response		subject	group	response		subject	group	response
2	GroupMaxNat	0.770656		2	GroupMaxNat	1.41737		2	GroupMaxNat	1.17074		2	GroupMaxNat	0.73455		2	GroupMaxNat	0.696846
2	GroupMaxNat	-1.29814		2	GroupMaxNat	-0.443348		2	GroupMaxNat	-0.771488		2	GroupMaxNat	-0.966292		2	GroupMaxNat	0.514971
2	GroupMaxNat	1.12912		2	GroupMaxNat	2.37769		2	GroupMaxNat	2.05787		2	GroupMaxNat	1.62304		2	GroupMaxNat	0.194284
2	GroupMaxNat	0.170953		2	GroupMaxNat	1.76474		2	GroupMaxNat	0.278746		2	GroupMaxNat	1.04051		2	GroupMaxNat	-1.13555
2	GroupMaxNat	1.06993		2	GroupMaxNat	0.693199		2	GroupMaxNat	-1.09716		2	GroupMaxNat	-0.157506		2	GroupMaxNat	0.665589
2	GroupMaxNat	-0.823436		2	GroupMaxNat	-0.566011		2	GroupMaxNat	0.190733		2	GroupMaxNat	0.723912		2	GroupMaxNat	0.684666
2	GroupMaxNat	-0.463196		2	GroupMaxNat	0.557166		2	GroupMaxNat	-0.0129983		2	GroupMaxNat	1.38308		2	GroupMaxNat	0.455059
2	GroupMaxNat	-0.12882		2	GroupMaxNat	1.13781		2	GroupMaxNat	0.226713		2	GroupMaxNat	0.913844		2	GroupMaxNat	-0.475651
2	GroupMaxNat	-0.42374		2	GroupMaxNat	0.690417		2	GroupMaxNat	0.773328		2	GroupMaxNat	1.96235		2	GroupMaxNat	0.28836
2	GroupMaxNat	0.404279		2	GroupMaxNat	-0.492132		2	GroupMaxNat	0.231504		2	GroupMaxNat	1.29701		2	GroupMaxNat	1.24752
2	GroupMaxNat	0.0834676		2	GroupMaxNat	0.696184		2	GroupMaxNat	1.02512		2	GroupMaxNat	0.25401		2	GroupMaxNat	0.105569
2	GroupMaxNat	0.703121		2	GroupMaxNat	0.350364		2	GroupMaxNat	-0.294078		2	GroupMaxNat	1.72091		2	GroupMaxNat	0.360662
2	GroupMaxNat	0.330153		2	GroupMaxNat	0.769699		2	GroupMaxNat	1.46805		2	GroupMaxNat	0.613961		2	GroupMaxNat	0.180868
2	GroupMaxNat	-1.5946		2	GroupMaxNat	0.166341		2	GroupMaxNat	0.272964		2	GroupMaxNat	1.31062		2	GroupMaxNat	0.14226
2	GroupMaxNat	-0.577855		2	GroupMaxNat	-0.283597		2	GroupMaxNat	0.477076		2	GroupMaxNat	-0.226996		2	GroupMaxNat	-0.802282
2	GroupMaxNat	-0.831043		2	GroupMaxNat	-0.748839		2	GroupMaxNat	-1.93687		2	GroupMaxNat	2.19086		2	GroupMaxNat	-0.403447
2	GroupMaxNat	-0.623639		2	GroupMaxNat	0.223811		2	GroupMaxNat	-1.19025		2	GroupMaxNat	1.35167		2	GroupMaxNat	-1.37262
2	GroupMaxNat	-0.0154119		2	GroupMaxNat	1.12894		2	GroupMaxNat	0.755144		2	GroupMaxNat	-0.421286		2	GroupMaxNat	0.49001
2	GroupMaxNat	0.960652		2	GroupMaxNat	1.86066		2	GroupMaxNat	0.369154		2	GroupMaxNat	0.69687		2	GroupMaxNat	0.00312488
2	GroupMaxNat	0.0590397		2	GroupMaxNat	0.84392		2	GroupMaxNat	1.64122		2	GroupMaxNat	1.10319		2	GroupMaxNat	-0.121706
2	GroupMaxNat	-0.909079		2	GroupMaxNat	-0.146888		2	GroupMaxNat	1.44099		2	GroupMaxNat	1.57632		2	GroupMaxNat	0.735414
2	GroupMaxNat	0.0832899		2	GroupMaxNat	0.455917		2	GroupMaxNat	-0.835328		2	GroupMaxNat	-0.570815		2	GroupMaxNat	0.278034
2	GroupMaxNat	0.569482		2	GroupMaxNat	1.42668		2	GroupMaxNat	0.623947		2	GroupMaxNat	0.644723		2	GroupMaxNat	-0.322495
2	GroupMaxNat	0.336707		2	GroupMaxNat	-0.340582		2	GroupMaxNat	-1.39712		2	GroupMaxNat	1.55634		2	GroupMaxNat	-0.702788
2	GroupMaxNat	0.0686644		2	GroupMaxNat	0.992508		2	GroupMaxNat	0.977295		2	GroupMaxNat	0.449155		2	GroupMaxNat	0.738657
2	GroupMaxNat	-0.0138192		2	GroupMaxNat	-0.491747		2	GroupMaxNat	0.457064		2	GroupMaxNat	2.14051		2	GroupMaxNat	1.26476
2	GroupMaxNat	0.17183		2	GroupMaxNat	-0.283547		2	GroupMaxNat	0.760647		2	GroupMaxNat	0.575672		2	GroupMaxNat	-1.46236
2	GroupMaxNat	1.61793		2	GroupMaxNat	1.74845		2	GroupMaxNat	1.24009		2	GroupMaxNat	1.19089		2	GroupMaxNat	0.164677
2	GroupMaxNat	0.656226		2	GroupMaxNat	1.5518		2	GroupMaxNat	1.82033		2	GroupMaxNat	1.12744		2	GroupMaxNat	0.00219745
2	GroupMaxNat	0.283878		2	GroupMaxNat	0.7632		2	GroupMaxNat	1.04057		2	GroupMaxNat	1.76351		2	GroupMaxNat	-0.241831
2	GroupMaxNat	0.853759		2	GroupMaxNat	1.15874		2	GroupMaxNat	0.212494		2	GroupMaxNat	1.84743		2	GroupMaxNat	0.515288
2	GroupMaxNat	1.05165		2	GroupMaxNat	1.43531		2	GroupMaxNat	0.893127		2	GroupMaxNat	1.91128		2	GroupMaxNat	-1.1071
2	GroupMaxNat	1.05864		2	GroupMaxNat	0.616989		2	GroupMaxNat	1.01383		2	GroupMaxNat	0.624405		2	GroupMaxNat	-0.843448
2	GroupMaxNat	0.557191		2	GroupMaxNat	0.795029		2	GroupMaxNat	0.251869		2	GroupMaxNat	1.4544		2	GroupMaxNat	-2.87259
2	GroupMaxNat	2.63789		2	GroupMaxNat	1.7619		2	GroupMaxNat	1.79162		2	GroupMaxNat	2.13612		2	GroupMaxNat	-0.509787
2	GroupMaxNat	0.723528		2	GroupMaxNat	0.864664		2	GroupMaxNat	-0.189464		2	GroupMaxNat	0.925276		2	GroupMaxNat	-1.57698
2	GroupMaxNat	1.19279		2	GroupMaxNat	1.02124		2	GroupMaxNat	1.74689		2	GroupMaxNat	-1.30327		2	GroupMaxNat	2.2452
2	GroupMaxNat	-1.12122		2	GroupMaxNat	-0.302608		2	GroupMaxNat	-1.11534		2	GroupMaxNat	0.578011		2	GroupMaxNat	-0.69477
2	GroupMaxSyn	-1.55179		2	GroupMaxSyn	-1.37008		2	GroupMaxSyn	-1.27426		2	GroupMaxSyn	-0.349709		2	GroupMaxSyn	-3.62085
2	GroupMaxSyn	0.669912		2	GroupMaxSyn	1.85614		2	GroupMaxSyn	1.10731		2	GroupMaxSyn	0.400337		2	GroupMaxSyn	0.313447
2	GroupMaxSyn	-0.00903515		2	GroupMaxSyn	-0.0641037		2	GroupMaxSyn	0.686571		2	GroupMaxSyn	0.425342		2	GroupMaxSyn	-0.382121
2	GroupMaxSyn	0.310018		2	GroupMaxSyn	0.695037		2	GroupMaxSyn	1.72428		2	GroupMaxSyn	1.28458		2	GroupMaxSyn	0.949806
2	GroupMaxSyn	0.537531		2	GroupMaxSyn	0.367304		2	GroupMaxSyn	0.910859		2	GroupMaxSyn	0.117836		2	GroupMaxSyn	0.865879
2	GroupMaxSyn	2.15334		2	GroupMaxSyn	1.61078		2	GroupMaxSyn	1.6261		2	GroupMaxSyn	-0.0863603		2	GroupMaxSyn	0.534206
2	GroupMaxSyn	0.419754		2	GroupMaxSyn	0.498868		2	GroupMaxSyn	0.186511		2	GroupMaxSyn	1.50479		2	GroupMaxSyn	0.887089
2	GroupMaxSyn	1.50916		2	GroupMaxSyn	1.08932		2	GroupMaxSyn	0.0614106		2	GroupMaxSyn	1.82854		2	GroupMaxSyn	-0.520172
2	GroupMaxSyn	0.879643		2	GroupMaxSyn	0.784062		2	GroupMaxSyn	0.433		2	GroupMaxSyn	0.920999		2	GroupMaxSyn	-0.420148
2	GroupMaxSyn	-0.155946		2	GroupMaxSyn	-0.133929		2	GroupMaxSyn	-1.05608		2	GroupMaxSyn	0.641445		2	GroupMaxSyn	0.0474139
2	GroupMaxSyn	1.23233		2	GroupMaxSyn	1.90148		2	GroupMaxSyn	0.831347		2	GroupMaxSyn	0.839842		2	GroupMaxSyn	0.289702
2	GroupMaxSyn	1.22633		2	GroupMaxSyn	0.951656		2	GroupMaxSyn	1.2415		2	GroupMaxSyn	1.96022		2	GroupMaxSyn	1.04764
2	GroupMaxSyn	2.3615		2	GroupMaxSyn	3.21166		2	GroupMaxSyn	0.999867		2	GroupMaxSyn	-0.941466		2	GroupMaxSyn	-3.27702
2	GroupMaxSyn	0.127247		2	GroupMaxSyn	0.394411		2	GroupMaxSyn	0.937044		2	GroupMaxSyn	-1.25443		2	GroupMaxSyn	-0.487675
2	GroupMaxSyn	1.27667		2	GroupMaxSyn	0.678535		2	GroupMaxSyn	0.0718564		2	GroupMaxSyn	1.38544		2	GroupMaxSyn	1.77627
2	GroupMaxSyn	1.06701		2	GroupMaxSyn	1.86218		2	GroupMaxSyn	1.65162		2	GroupMaxSyn	1.32307		2	GroupMaxSyn	1.52063
2	GroupMaxSyn	0.406716		2	GroupMaxSyn	-0.570361		2	GroupMaxSyn	-2.41037		2	GroupMaxSyn	-3.02128		2	GroupMaxSyn	-1.42285
2	GroupMaxSyn	0.668474		2	GroupMaxSyn	0.955907		2	GroupMaxSyn	2.03855		2	GroupMaxSyn	-0.551432		2	GroupMaxSyn	-0.266703
2	GroupMaxSyn	0.0105974		2	GroupMaxSyn	0.0342415		2	GroupMaxSyn	0.796237		2	GroupMaxSyn	1.07799		2	GroupMaxSyn	-0.61478
2	GroupMaxSyn	0.443405		2	GroupMaxSyn	0.851361		2	GroupMaxSyn	1.22257		2	GroupMaxSyn	0.417823		2	GroupMaxSyn	0.375738
2	GroupMaxSyn	0.630801		2	GroupMaxSyn	0.524385		2	GroupMaxSyn	0.686003		2	GroupMaxSyn	1.36599		2	GroupMaxSyn	0.321868
2	GroupMaxSyn	-0.253558		2	GroupMaxSyn	-0.456749		2	GroupMaxSyn	0.411032		2	GroupMaxSyn	0.441419		2	GroupMaxSyn	0.469059
2	GroupMaxSyn	1.31708		2	GroupMaxSyn	2.36202		2	GroupMaxSyn	2.36515		2	GroupMaxSyn	-0.498267		2	GroupMaxSyn	-2.42697
2	GroupMaxSyn	0.326006		2	GroupMaxSyn	0.617196		2	GroupMaxSyn	0.519361		2	GroupMaxSyn	-0.607939		2	GroupMaxSyn	-1.37153
2	GroupMaxSyn	0.536533		2	GroupMaxSyn	0.86622		2	GroupMaxSyn	1.41183		2	GroupMaxSyn	-0.333318		2	GroupMaxSyn	0.250828
2	GroupMaxSyn	-0.021391		2	GroupMaxSyn	0.640882		2	GroupMaxSyn	1.68613		2	GroupMaxSyn	1.20384		2	GroupMaxSyn	-0.336276
2	GroupMaxSyn	-0.0336255		2	GroupMaxSyn	-0.357094		2	GroupMaxSyn	-0.54542		2	GroupMaxSyn	0.301156		2	GroupMaxSyn	0.621263
2	GroupMaxSyn	-0.263783		2	GroupMaxSyn	0.648073		2	GroupMaxSyn	2.0126		2	GroupMaxSyn	0.57728		2	GroupMaxSyn	-0.474864
2	GroupMaxSyn	0.661078		2	GroupMaxSyn	-0.171587		2	GroupMaxSyn	1.63064		2	GroupMaxSyn	1.06609		2	GroupMaxSyn	0.297994
2	GroupMaxSyn	0.607874		2	GroupMaxSyn	0.401759		2	GroupMaxSyn	0.795266		2	GroupMaxSyn	2.12943		2	GroupMaxSyn	2.04636
2	GroupMaxSyn	0.831766		2	GroupMaxSyn	1.40512		2	GroupMaxSyn	0.912576		2	GroupMaxSyn	0.0961306		2	GroupMaxSyn	-1.14991
2	GroupMaxSyn	0.316716		2	GroupMaxSyn	0.738845		2	GroupMaxSyn	0.640359		2	GroupMaxSyn	1.45685		2	GroupMaxSyn	0.727428
2	GroupMaxSyn	0.686901		2	GroupMaxSyn	0.940535		2	GroupMaxSyn	1.56315		2	GroupMaxSyn	0.858884		2	GroupMaxSyn	0.390151
2	GroupMaxSyn	1.29465		2	GroupMaxSyn	2.06381		2	GroupMaxSyn	0.996325		2	GroupMaxSyn	-0.418192		2	GroupMaxSyn	2.31842
2	GroupMaxSyn	2.42898		2	GroupMaxSyn	1.30847		2	GroupMaxSyn	2.82997		2	GroupMaxSyn	0.37151		2	GroupMaxSyn	-0.0645299
2	GroupMaxSyn	0.537975		2	GroupMaxSyn	0.699182		2	GroupMaxSyn	0.894172		2	GroupMaxSyn	1.77126		2	GroupMaxSyn	1.21758
2	GroupMaxSyn	1.15923		2	GroupMaxSyn	1.24373		2	GroupMaxSyn	1.55969		2	GroupMaxSyn	-0.82633		2	GroupMaxSyn	0.280141
2	GroupMaxSyn	1.45154		2	GroupMaxSyn	1.61593		2	GroupMaxSyn	1.64145		2	GroupMaxSyn	0.929182		2	GroupMaxSyn	0.278102
2	GroupMaxSyn	1.15865		2	GroupMaxSyn	1.04549		2	GroupMaxSyn	0.0566609		2	GroupMaxSyn	1.14217		2	GroupMaxSyn	0.448497
2	GroupAvgNat	-0.0996385		2	GroupAvgNat	0.38548		2	GroupAvgNat	0.811979		2	GroupAvgNat	0.252581		2	GroupAvgNat	-0.880578
2	GroupAvgNat	-1.05527		2	GroupAvgNat	-0.89822		2	GroupAvgNat	-1.09754		2	GroupAvgNat	0.430276		2	GroupAvgNat	0.509999
2	GroupAvgNat	0.449134		2	GroupAvgNat	0.538863		2	GroupAvgNat	0.854335		2	GroupAvgNat	0.0668652		2	GroupAvgNat	1.25217
2	GroupAvgNat	-1.52346		2	GroupAvgNat	-1.54214		2	GroupAvgNat	-1.09981		2	GroupAvgNat	1.21059		2	GroupAvgNat	1.78869
2	GroupAvgNat	0.138184		2	GroupAvgNat	-0.114149		2	GroupAvgNat	0.550257		2	GroupAvgNat	-0.591083		2	GroupAvgNat	1.49922
2	GroupAvgNat	-2.57076		2	GroupAvgNat	-2.04032		2	GroupAvgNat	-1.19016		2	GroupAvgNat	-0.693734		2	GroupAvgNat	0.987499
2	GroupAvgNat	-1.52004		2	GroupAvgNat	-0.721027		2	GroupAvgNat	-0.84077		2	GroupAvgNat	-0.771498		2	GroupAvgNat	-0.98363
2	GroupAvgNat	-2.67123		2	GroupAvgNat	-1.81908		2	GroupAvgNat	-1.73836		2	GroupAvgNat	-0.801248		2	GroupAvgNat	-0.0625692
2	GroupAvgNat	-2.24394		2	GroupAvgNat	-1.99757		2	GroupAvgNat	-1.4812		2	GroupAvgNat	1.058		2	GroupAvgNat	-0.611299
2	GroupAvgNat	0.561103		2	GroupAvgNat	-0.0317034		2	GroupAvgNat	1.25726		2	GroupAvgNat	0.393842		2	GroupAvgNat	-0.384302
2	GroupAvgNat	-0.305797		2	GroupAvgNat	-1.43899		2	GroupAvgNat	-1.20944		2	GroupAvgNat	-0.905972		2	GroupAvgNat	1.39918
2	GroupAvgNat	-0.0350562		2	GroupAvgNat	-0.457886		2	GroupAvgNat	0.720834		2	GroupAvgNat	-0.267792		2	GroupAvgNat	1.87533
2	GroupAvgNat	-1.51628		2	GroupAvgNat	-1.22732		2	GroupAvgNat	0.075724		2	GroupAvgNat	0.817059		2	GroupAvgNat	0.427894
2	GroupAvgNat	0.445257		2	GroupAvgNat	0.673418		2	GroupAvgNat	-0.381901		2	GroupAvgNat	1.01579		2	GroupAvgNat	-0.140373
2	GroupAvgNat	-1.0305		2	GroupAvgNat	-1.9689		2	GroupAvgNat	-0.332694		2	GroupAvgNat	-0.0680836		2	GroupAvgNat	0.80529
2	GroupAvgNat	-1.32578		2	GroupAvgNat	-0.98782		2	GroupAvgNat	1.7056		2	GroupAvgNat	-0.0782035		2	GroupAvgNat	-0.0704011
2	GroupAvgNat	0.221979		2	GroupAvgNat	0.219742		2	GroupAvgNat	0.200384		2	GroupAvgNat	0.0594626		2	GroupAvgNat	0.278404
2	GroupAvgNat	-2.19157		2	GroupAvgNat	-2.3819		2	GroupAvgNat	-0.302962		2	GroupAvgNat	-0.440239		2	GroupAvgNat	0.421193
2	GroupAvgNat	0.932921		2	GroupAvgNat	1.28662		2	GroupAvgNat	1.85856		2	GroupAvgNat	-0.16076		2	GroupAvgNat	-0.452806
2	GroupAvgNat	0.46787		2	GroupAvgNat	-0.656444		2	GroupAvgNat	-0.0634726		2	GroupAvgNat	-0.292654		2	GroupAvgNat	-1.27426
2	GroupAvgNat	-2.10642		2	GroupAvgNat	-1.50933		2	GroupAvgNat	-1.02694		2	GroupAvgNat	0.0358092		2	GroupAvgNat	-0.155099
2	GroupAvgNat	0.162785		2	GroupAvgNat	-0.632321		2	GroupAvgNat	-1.00598		2	GroupAvgNat	0.381908		2	GroupAvgNat	0.885541
2	GroupAvgNat	-0.497673		2	GroupAvgNat	-0.928554		2	GroupAvgNat	-0.0908365		2	GroupAvgNat	0.448819		2	GroupAvgNat	1.03531
2	GroupAvgNat	0.486138		2	GroupAvgNat	0.415431		2	GroupAvgNat	-0.289052		2	GroupAvgNat	0.605014		2	GroupAvgNat	0.222414
2	GroupAvgNat	0.458699		2	GroupAvgNat	0.934795		2	GroupAvgNat	-0.0274041		2	GroupAvgNat	0.522652		2	GroupAvgNat	0.585494
2	GroupAvgNat	-0.962937		2	GroupAvgNat	-1.09929		2	GroupAvgNat	-0.732031		2	GroupAvgNat	-1.28615		2	GroupAvgNat	0.0940962
2	GroupAvgNat	-1.76114		2	GroupAvgNat	-1.14389		2	GroupAvgNat	-0.0420328		2	GroupAvgNat	0.0579657		2	GroupAvgNat	1.80209
2	GroupAvgNat	0.090055		2	GroupAvgNat	-0.0280628		2	GroupAvgNat	-0.883038		2	GroupAvgNat	-0.710937		2	GroupAvgNat	-0.503029
2	GroupAvgNat	0.222973		2	GroupAvgNat	0.305097		2	GroupAvgNat	-1.51228		2	GroupAvgNat	-0.450339		2	GroupAvgNat	-0.520172
2	GroupAvgNat	0.142127		2	GroupAvgNat	-0.44573		2	GroupAvgNat	-0.166872		2	GroupAvgNat	-1.77895		2	GroupAvgNat	1.13671
2	GroupAvgNat	0.119314		2	GroupAvgNat	-0.372547		2	GroupAvgNat	0.799155		2	GroupAvgNat	0.151816		2	GroupAvgNat	-0.205049
2	GroupAvgNat	0.432826		2	GroupAvgNat	-0.392232		2	GroupAvgNat	-0.721097		2	GroupAvgNat	-1.52837		2	GroupAvgNat	0.195
2	GroupAvgNat	1.57394		2	GroupAvgNat	0.19978		2	GroupAvgNat	0.65274		2	GroupAvgNat	0.367581		2	GroupAvgNat	0.345171
2	GroupAvgNat	0.544035		2	GroupAvgNat	0.542536		2	GroupAvgNat	0.60198		2	GroupAvgNat	0.154023		2	GroupAvgNat	0.0443841
2	GroupAvgNat	-1.04644		2	GroupAvgNat	-1.31443		2	GroupAvgNat	-0.990663		2	GroupAvgNat	-1.98536		2	GroupAvgNat	1.89548
2	GroupAvgNat	-3.68981		2	GroupAvgNat	-2.69105		2	GroupAvgNat	-0.770098		2	GroupAvgNat	-1.90847		2	GroupAvgNat	-1.04292
2	GroupAvgNat	0.587788		2	GroupAvgNat	0.148338		2	GroupAvgNat	1.2824		2	GroupAvgNat	0.137975		2	GroupAvgNat	0.644087
2	GroupAvgNat	1.64993		2	GroupAvgNat	1.28083		2	GroupAvgNat	0.74848		2	GroupAvgNat	-0.768924		2	GroupAvgNat	-1.32102
2	GroupAvgNat	0.910602		2	GroupAvgNat	0.91007		2	GroupAvgNat	0.49545		2	GroupAvgNat	-1.21091		2	GroupAvgNat	1.17709
2	GroupAvgNat	-2.62653		2	GroupAvgNat	-2.7346		2	GroupAvgNat	-2.71044		2	GroupAvgNat	-0.888502		2	GroupAvgNat	1.4386
2	GroupAvgSyn	-1.08714		2	GroupAvgSyn	-0.905058		2	GroupAvgSyn	-1.64506		2	GroupAvgSyn	-2.74813		2	GroupAvgSyn	-1.591
2	GroupAvgSyn	0.571415		2	GroupAvgSyn	0.363593		2	GroupAvgSyn	0.586838		2	GroupAvgSyn	-0.730072		2	GroupAvgSyn	-0.652013
2	GroupAvgSyn	-0.206994		2	GroupAvgSyn	-1.1603		2	GroupAvgSyn	-0.82248		2	GroupAvgSyn	0.589669		2	GroupAvgSyn	1.07286
2	GroupAvgSyn	0.285876		2	GroupAvgSyn	0.46468		2	GroupAvgSyn	1.69666		2	GroupAvgSyn	0.461364		2	GroupAvgSyn	-0.801181
2	GroupAvgSyn	-0.49718		2	GroupAvgSyn	-0.670729		2	GroupAvgSyn	-0.62216		2	GroupAvgSyn	1.47376		2	GroupAvgSyn	0.113883
2	GroupAvgSyn	-0.359826		2	GroupAvgSyn	-0.823627		2	GroupAvgSyn	0.103526		2	GroupAvgSyn	0.42777		2	GroupAvgSyn	-0.339349
2	GroupAvgSyn	-0.0947587		2	GroupAvgSyn	-0.334667		2	GroupAvgSyn	-0.127256		2	GroupAvgSyn	-1.52167		2	GroupAvgSyn	-0.438422
2	GroupAvgSyn	-0.547845		2	GroupAvgSyn	-0.211074		2	GroupAvgSyn	-0.573267		2	GroupAvgSyn	-1.45273		2	GroupAvgSyn	-0.828099
2	GroupAvgSyn	-1.65608		2	GroupAvgSyn	-1.43805		2	GroupAvgSyn	-2.12527		2	GroupAvgSyn	-0.437894		2	GroupAvgSyn	-0.429231
2	GroupAvgSyn	0.4702		2	GroupAvgSyn	-0.0407072		2	GroupAvgSyn	-0.274128		2	GroupAvgSyn	-0.476881		2	GroupAvgSyn	-2.22871
2	GroupAvgSyn	0.932075		2	GroupAvgSyn	-0.0132392		2	GroupAvgSyn	1.66433		2	GroupAvgSyn	0.582037		2	GroupAvgSyn	-1.44658
2	GroupAvgSyn	1.28964		2	GroupAvgSyn	0.979135		2	GroupAvgSyn	0.487111		2	GroupAvgSyn	-1.63835		2	GroupAvgSyn	-0.140527
2	GroupAvgSyn	0.762399		2	GroupAvgSyn	0.125784		2	GroupAvgSyn	0.534777		2	GroupAvgSyn	-0.7208		2	GroupAvgSyn	-1.2831
2	GroupAvgSyn	1.25911		2	GroupAvgSyn	-0.617912		2	GroupAvgSyn	0.0831471		2	GroupAvgSyn	-0.587692		2	GroupAvgSyn	-0.446771
2	GroupAvgSyn	1.33273		2	GroupAvgSyn	0.404588		2	GroupAvgSyn	0.0695421		2	GroupAvgSyn	-1.1854		2	GroupAvgSyn	-1.07217
2	GroupAvgSyn	-0.511777		2	GroupAvgSyn	-0.695928		2	GroupAvgSyn	-0.138233		2	GroupAvgSyn	-0.286134		2	GroupAvgSyn	-0.664921
2	GroupAvgSyn	-0.0799024		2	GroupAvgSyn	-0.020467		2	GroupAvgSyn	0.0369941		2	GroupAvgSyn	-0.0169034		2	GroupAvgSyn	-0.514495
2	GroupAvgSyn	1.64009		2	GroupAvgSyn	0.105022		2	GroupAvgSyn	0.233903		2	GroupAvgSyn	-0.4195		2	GroupAvgSyn	-0.44102
2	GroupAvgSyn	-0.28842		2	GroupAvgSyn	-0.562498		2	GroupAvgSyn	-0.507707		2	GroupAvgSyn	-1.45992		2	GroupAvgSyn	-0.817588
2	GroupAvgSyn	-0.261004		2	GroupAvgSyn	0.81067		2	GroupAvgSyn	0.633143		2	GroupAvgSyn	0.0436516		2	GroupAvgSyn	0.939363
2	GroupAvgSyn	0.267507		2	GroupAvgSyn	-0.970524		2	GroupAvgSyn	-0.310136		2	GroupAvgSyn	-0.0897865		2	GroupAvgSyn	-0.175787
2	GroupAvgSyn	-1.74911		2	GroupAvgSyn	-0.346005		2	GroupAvgSyn	-1.14762		2	GroupAvgSyn	0.216713		2	GroupAvgSyn	1.93016
2	GroupAvgSyn	0.288318		2	GroupAvgSyn	-0.744951		2	GroupAvgSyn	-0.351449		2	GroupAvgSyn	-0.607137		2	GroupAvgSyn	-0.611042
2	GroupAvgSyn	-0.382847		2	GroupAvgSyn	-0.696468		2	GroupAvgSyn	-1.14331		2	GroupAvgSyn	-1.01027		2	GroupAvgSyn	-0.614379
2	GroupAvgSyn	-0.119863		2	GroupAvgSyn	-0.564755		2	GroupAvgSyn	-1.10527		2	GroupAvgSyn	0.0181651		2	GroupAvgSyn	0.653824
2	GroupAvgSyn	-0.0568345		2	GroupAvgSyn	-1.01073		2	GroupAvgSyn	0.370066		2	GroupAvgSyn	-0.960639		2	GroupAvgSyn	1.33141
2	GroupAvgSyn	1.4039		2	GroupAvgSyn	1.02701		2	GroupAvgSyn	1.67368		2	GroupAvgSyn	1.1603		2	GroupAvgSyn	-0.70178
2	GroupAvgSyn	1.4352		2	GroupAvgSyn	0.888161		2	GroupAvgSyn	1.11557		2	GroupAvgSyn	-2.13816		2	GroupAvgSyn	-0.6742
2	GroupAvgSyn	0.624378		2	GroupAvgSyn	0.207157		2	GroupAvgSyn	0.435415		2	GroupAvgSyn	-1.02872		2	GroupAvgSyn	-1.29408
2	GroupAvgSyn	-0.105773		2	GroupAvgSyn	-1.05554		2	GroupAvgSyn	-1.63585		2	GroupAvgSyn	-0.168583		2	GroupAvgSyn	-0.989057
2	GroupAvgSyn	1.13486		2	GroupAvgSyn	0.535942		2	GroupAvgSyn	0.449819		2	GroupAvgSyn	-1.32209		2	GroupAvgSyn	-1.81696
2	GroupAvgSyn	-1.23124		2	GroupAvgSyn	-1.20801		2	GroupAvgSyn	-0.247525		2	GroupAvgSyn	-0.246263		2	GroupAvgSyn	0.516938
2	GroupAvgSyn	0.428803		2	GroupAvgSyn	-0.701513		2	GroupAvgSyn	-0.199669		2	GroupAvgSyn	0.379546		2	GroupAvgSyn	0.489126
2	GroupAvgSyn	-0.444114		2	GroupAvgSyn	-0.680923		2	GroupAvgSyn	-0.632304		2	GroupAvgSyn	0.508658		2	GroupAvgSyn	-0.541141
2	GroupAvgSyn	-0.281871		2	GroupAvgSyn	-0.364317		2	GroupAvgSyn	-0.707001		2	GroupAvgSyn	-0.777595		2	GroupAvgSyn	-1.48352
2	GroupAvgSyn	-0.650343		2	GroupAvgSyn	-1.11206		2	GroupAvgSyn	-0.5371		2	GroupAvgSyn	1.26671		2	GroupAvgSyn	-0.185707
2	GroupAvgSyn	-0.353905		2	GroupAvgSyn	-0.554591		2	GroupAvgSyn	-0.76831		2	GroupAvgSyn	-0.883217		2	GroupAvgSyn	0.11352
2	GroupAvgSyn	-0.245287		2	GroupAvgSyn	-0.73869		2	GroupAvgSyn	-0.918174		2	GroupAvgSyn	-0.409865		2	GroupAvgSyn	-1.75568
3	GroupMaxNat	0.967961		3	GroupMaxNat	0.965647		3	GroupMaxNat	0.404761		3	GroupMaxNat	0.313028		3	GroupMaxNat	1.07644
3	GroupMaxNat	1.94563		3	GroupMaxNat	1.05114		3	GroupMaxNat	0.197471		3	GroupMaxNat	0.374293		3	GroupMaxNat	0.481717
3	GroupMaxNat	0.902132		3	GroupMaxNat	1.28549		3	GroupMaxNat	0.771197		3	GroupMaxNat	0.503386		3	GroupMaxNat	0.593966
3	GroupMaxNat	0.717334		3	GroupMaxNat	0.534343		3	GroupMaxNat	-0.207427		3	GroupMaxNat	0.891914		3	GroupMaxNat	0.0678972
3	GroupMaxNat	1.52737		3	GroupMaxNat	1.58505		3	GroupMaxNat	0.094048		3	GroupMaxNat	1.77312		3	GroupMaxNat	1.30957
3	GroupMaxNat	1.64326		3	GroupMaxNat	2.12784		3	GroupMaxNat	1.11249		3	GroupMaxNat	0.651166		3	GroupMaxNat	-0.367687
3	GroupMaxNat	0.0772807		3	GroupMaxNat	-0.207305		3	GroupMaxNat	-0.0562465		3	GroupMaxNat	1.78478		3	GroupMaxNat	1.4689
3	GroupMaxNat	-0.31718		3	GroupMaxNat	-1.1037		3	GroupMaxNat	-0.852904		3	GroupMaxNat	0.263398		3	GroupMaxNat	-1.07703
3	GroupMaxNat	1.09594		3	GroupMaxNat	1.11803		3	GroupMaxNat	-0.290645		3	GroupMaxNat	0.221607		3	GroupMaxNat	-0.581596
3	GroupMaxNat	0.452526		3	GroupMaxNat	1.45753		3	GroupMaxNat	2.07942		3	GroupMaxNat	0.791678		3	GroupMaxNat	-0.165109
3	GroupMaxNat	-0.347001		3	GroupMaxNat	0.453592		3	GroupMaxNat	0.474422		3	GroupMaxNat	0.430593		3	GroupMaxNat	1.55008
3	GroupMaxNat	-0.0116067		3	GroupMaxNat	-0.226909		3	GroupMaxNat	0.562679		3	GroupMaxNat	1.20165		3	GroupMaxNat	0.157841
3	GroupMaxNat	0.878569		3	GroupMaxNat	1.26361		3	GroupMaxNat	1.35369		3	GroupMaxNat	0.266489		3	GroupMaxNat	0.488725
3	GroupMaxNat	0.200691		3	GroupMaxNat	-1.07715		3	GroupMaxNat	-0.817795		3	GroupMaxNat	2.15715		3	GroupMaxNat	0.632272
3	GroupMaxNat	-0.256698		3	GroupMaxNat	0.138616		3	GroupMaxNat	0.345265		3	GroupMaxNat	0.695576		3	GroupMaxNat	-0.0998351
3	GroupMaxNat	2.62848		3	GroupMaxNat	2.4733		3	GroupMaxNat	2.61562		3	GroupMaxNat	0.540091		3	GroupMaxNat	0.810114
3	GroupMaxNat	-1.06457		3	GroupMaxNat	-0.432167		3	GroupMaxNat	-0.177235		3	GroupMaxNat	1.39402		3	GroupMaxNat	0.76825
3	GroupMaxNat	1.59267		3	GroupMaxNat	0.922998		3	GroupMaxNat	1.91303		3	GroupMaxNat	0.755311		3	GroupMaxNat	-0.176619
3	GroupMaxNat	1.94982		3	GroupMaxNat	1.56014		3	GroupMaxNat	1.92432		3	GroupMaxNat	0.961361		3	GroupMaxNat	1.36788
3	GroupMaxNat	0.357676		3	GroupMaxNat	1.31637		3	GroupMaxNat	1.70101		3	GroupMaxNat	1.29717		3	GroupMaxNat	0.715192
3	GroupMaxNat	0.894127		3	GroupMaxNat	1.75304		3	GroupMaxNat	0.260747		3	GroupMaxNat	0.0467487		3	GroupMaxNat	-0.660452
3	GroupMaxNat	-0.060178		3	GroupMaxNat	0.751951		3	GroupMaxNat	0.429245		3	GroupMaxNat	-1.09124		3	GroupMaxNat	-1.3693
3	GroupMaxNat	0.815346		3	GroupMaxNat	0.941367		3	GroupMaxNat	1.21541		3	GroupMaxNat	1.30541		3	GroupMaxNat	0.775235
3	GroupMaxNat	-0.848002		3	GroupMaxNat	0.226063		3	GroupMaxNat	-0.122846		3	GroupMaxNat	0.293734		3	GroupMaxNat	-0.530853
3	GroupMaxNat	2.26084		3	GroupMaxNat	2.88791		3	GroupMaxNat	2.1447		3	GroupMaxNat	0.221668		3	GroupMaxNat	0.378776
3	GroupMaxNat	1.54334		3	GroupMaxNat	0.742062		3	GroupMaxNat	0.736233		3	GroupMaxNat	0.912804		3	GroupMaxNat	2.00983
3	GroupMaxNat	1.24781		3	GroupMaxNat	1.32461		3	GroupMaxNat	1.60211		3	GroupMaxNat	0.205833		3	GroupMaxNat	1.14306
3	GroupMaxNat	-1.20536		3	GroupMaxNat	-0.0254383		3	GroupMaxNat	-0.70902		3	GroupMaxNat	0.808318		3	GroupMaxNat	0.127774
3	GroupMaxNat	1.14135		3	GroupMaxNat	0.896228		3	GroupMaxNat	1.97143		3	GroupMaxNat	0.124097		3	GroupMaxNat	0.0669614
3	GroupMaxNat	1.21994		3	GroupMaxNat	0.781887		3	GroupMaxNat	0.505981		3	GroupMaxNat	-0.130985		3	GroupMaxNat	1.38615
3	GroupMaxNat	0.037493		3	GroupMaxNat	0.253606		3	GroupMaxNat	0.596029		3	GroupMaxNat	-0.409872		3	GroupMaxNat	0.182203
3	GroupMaxNat	-0.126244		3	GroupMaxNat	-0.326433		3	GroupMaxNat	0.723732		3	GroupMaxNat	1.26628		3	GroupMaxNat	0.688687
3	GroupMaxNat	0.389108		3	GroupMaxNat	0.895251		3	GroupMaxNat	0.263086		3	GroupMaxNat	-0.785047		3	GroupMaxNat	-0.726466
3	GroupMaxNat	0.524447		3	GroupMaxNat	0.393159		3	GroupMaxNat	0.754644		3	GroupMaxNat	-1.71878		3	GroupMaxNat	-1.29824
3	GroupMaxNat	-0.131126		3	GroupMaxNat	0.419736		3	GroupMaxNat	0.975423		3	GroupMaxNat	1.77955		3	GroupMaxNat	1.13054
3	GroupMaxNat	1.31778		3	GroupMaxNat	1.55194		3	GroupMaxNat	1.4719		3	GroupMaxNat	1.01345		3	GroupMaxNat	0.810792
3	GroupMaxNat	1.22278		3	GroupMaxNat	1.54172		3	GroupMaxNat	0.648591		3	GroupMaxNat	1.32942		3	GroupMaxNat	0.924633
3	GroupMaxNat	1.48376		3	GroupMaxNat	2.28607		3	GroupMaxNat	2.13874		3	GroupMaxNat	0.326399		3	GroupMaxNat	0.819237
3	GroupMaxNat	1.42024		3	GroupMaxNat	1.96455		3	GroupMaxNat	1.83645		3	GroupMaxNat	1.14862		3	GroupMaxNat	0.230348
3	GroupMaxNat	-0.127582		3	GroupMaxNat	0.902382		3	GroupMaxNat	0.960834		3	GroupMaxNat	1.87075		3	GroupMaxNat	0.276283
3	GroupMaxSyn	2.95949		3	GroupMaxSyn	1.88561		3	GroupMaxSyn	0.557725		3	GroupMaxSyn	1.03474		3	GroupMaxSyn	-0.950945
3	GroupMaxSyn	2.23632		3	GroupMaxSyn	2.23349		3	GroupMaxSyn	2.49085		3	GroupMaxSyn	0.0452627		3	GroupMaxSyn	1.88074
3	GroupMaxSyn	1.11314		3	GroupMaxSyn	1.65771		3	GroupMaxSyn	1.85534		3	GroupMaxSyn	-1.63887		3	GroupMaxSyn	-0.576807
3	GroupMaxSyn	1.07993		3	GroupMaxSyn	1.89554		3	GroupMaxSyn	2.43648		3	GroupMaxSyn	0.0824778		3	GroupMaxSyn	0.875701
3	GroupMaxSyn	2.14568		3	GroupMaxSyn	2.13063		3	GroupMaxSyn	1.99554		3	GroupMaxSyn	0.38543		3	GroupMaxSyn	0.541767
3	GroupMaxSyn	1.37505		3	GroupMaxSyn	1.47781		3	GroupMaxSyn	1.63653		3	GroupMaxSyn	-0.310049		3	GroupMaxSyn	0.333052
3	GroupMaxSyn	1.83839		3	GroupMaxSyn	1.4329		3	GroupMaxSyn	2.12221		3	GroupMaxSyn	0.378453		3	GroupMaxSyn	0.448925
3	GroupMaxSyn	0.991304		3	GroupMaxSyn	1.74539		3	GroupMaxSyn	0.962046		3	GroupMaxSyn	0.970917		3	GroupMaxSyn	1.12487
3	GroupMaxSyn	1.2186		3	GroupMaxSyn	1.83072		3	GroupMaxSyn	-0.631195		3	GroupMaxSyn	0.216162		3	GroupMaxSyn	-0.323782
3	GroupMaxSyn	2.82908		3	GroupMaxSyn	2.47906		3	GroupMaxSyn	2.43733		3	GroupMaxSyn	-0.144767		3	GroupMaxSyn	0.000310166
3	GroupMaxSyn	-0.405445		3	GroupMaxSyn	-0.859636		3	GroupMaxSyn	-0.604448		3	GroupMaxSyn	0.31044		3	GroupMaxSyn	-1.35148
3	GroupMaxSyn	0.587965		3	GroupMaxSyn	0.917951		3	GroupMaxSyn	1.44125		3	GroupMaxSyn	-1.05925		3	GroupMaxSyn	1.19144
3	GroupMaxSyn	2.22662		3	GroupMaxSyn	1.95682		3	GroupMaxSyn	1.17995		3	GroupMaxSyn	0.953355		3	GroupMaxSyn	-0.614329
3	GroupMaxSyn	0.624237		3	GroupMaxSyn	1.23265		3	GroupMaxSyn	1.27582		3	GroupMaxSyn	0.161161		3	GroupMaxSyn	0.97568
3	GroupMaxSyn	0.0964179		3	GroupMaxSyn	0.292833		3	GroupMaxSyn	-0.196053		3	GroupMaxSyn	-0.283858		3	GroupMaxSyn	-0.774006
3	GroupMaxSyn	1.15468		3	GroupMaxSyn	1.75677		3	GroupMaxSyn	2.15923		3	GroupMaxSyn	-0.717067		3	GroupMaxSyn	0.699429
3	GroupMaxSyn	1.21449		3	GroupMaxSyn	0.7691		3	GroupMaxSyn	1.56143		3	GroupMaxSyn	1.04508		3	GroupMaxSyn	-0.343133
3	GroupMaxSyn	-0.299079		3	GroupMaxSyn	0.522153		3	GroupMaxSyn	-0.429371		3	GroupMaxSyn	-1.44983		3	GroupMaxSyn	-1.28436
3	GroupMaxSyn	1.4077		3	GroupMaxSyn	0.763998		3	GroupMaxSyn	0.797677		3	GroupMaxSyn	-0.419791		3	GroupMaxSyn	0.740617
3	GroupMaxSyn	0.912405		3	GroupMaxSyn	0.467089		3	GroupMaxSyn	1.41989		3	GroupMaxSyn	-0.0879507		3	GroupMaxSyn	1.3028
3	GroupMaxSyn	1.72738		3	GroupMaxSyn	1.07355		3	GroupMaxSyn	1.32585		3	GroupMaxSyn	1.31304		3	GroupMaxSyn	0.382612
3	GroupMaxSyn	1.0593		3	GroupMaxSyn	0.712046		3	GroupMaxSyn	0.547657		3	GroupMaxSyn	-0.452635		3	GroupMaxSyn	0.278488
3	GroupMaxSyn	0.714124		3	GroupMaxSyn	0.927621		3	GroupMaxSyn	1.0562		3	GroupMaxSyn	0.564387		3	GroupMaxSyn	0.764279
3	GroupMaxSyn	1.35335		3	GroupMaxSyn	1.80243		3	GroupMaxSyn	2.85544		3	GroupMaxSyn	-1.48088		3	GroupMaxSyn	-0.644126
3	GroupMaxSyn	0.669257		3	GroupMaxSyn	-0.382329		3	GroupMaxSyn	-0.241986		3	GroupMaxSyn	-0.24332		3	GroupMaxSyn	0.273955
3	GroupMaxSyn	0.593534		3	GroupMaxSyn	0.274184		3	GroupMaxSyn	0.138235		3	GroupMaxSyn	1.01522		3	GroupMaxSyn	2.81315
3	GroupMaxSyn	-0.195066		3	GroupMaxSyn	-0.876009		3	GroupMaxSyn	-0.542356		3	GroupMaxSyn	1.75393		3	GroupMaxSyn	0.602738
3	GroupMaxSyn	1.94972		3	GroupMaxSyn	1.36693		3	GroupMaxSyn	2.06275		3	GroupMaxSyn	-0.944242		3	GroupMaxSyn	-0.695631
3	GroupMaxSyn	2.65787		3	GroupMaxSyn	2.19572		3	GroupMaxSyn	1.93984		3	GroupMaxSyn	1.08083		3	GroupMaxSyn	0.085602
3	GroupMaxSyn	0.865733		3	GroupMaxSyn	1.59087		3	GroupMaxSyn	1.46601		3	GroupMaxSyn	1.54314		3	GroupMaxSyn	0.963318
3	GroupMaxSyn	1.53414		3	GroupMaxSyn	1.78571		3	GroupMaxSyn	2.30868		3	GroupMaxSyn	-0.394533		3	GroupMaxSyn	0.446255
3	GroupMaxSyn	1.80488		3	GroupMaxSyn	1.81623		3	GroupMaxSyn	1.42165		3	GroupMaxSyn	-1.63157		3	GroupMaxSyn	0.0849892
3	GroupMaxSyn	1.08489		3	GroupMaxSyn	0.59924		3	GroupMaxSyn	0.350366		3	GroupMaxSyn	1.64746		3	GroupMaxSyn	1.66501
3	GroupMaxSyn	0.321019		3	GroupMaxSyn	0.13127		3	GroupMaxSyn	0.514839		3	GroupMaxSyn	0.380329		3	GroupMaxSyn	-0.914528
3	GroupMaxSyn	1.40606		3	GroupMaxSyn	0.895854		3	GroupMaxSyn	1.13603		3	GroupMaxSyn	-1.24016		3	GroupMaxSyn	-1.26138
3	GroupMaxSyn	0.0868244		3	GroupMaxSyn	-1.7097		3	GroupMaxSyn	-0.235757		3	GroupMaxSyn	0.704574		3	GroupMaxSyn	-0.113958
3	GroupMaxSyn	0.778134		3	GroupMaxSyn	0.835891		3	GroupMaxSyn	1.55593		3	GroupMaxSyn	0.37649		3	GroupMaxSyn	0.224699
3	GroupMaxSyn	0.700537		3	GroupMaxSyn	1.39405		3	GroupMaxSyn	1.22359		3	GroupMaxSyn	0.097131		3	GroupMaxSyn	1.55442
3	GroupMaxSyn	-2.17792		3	GroupMaxSyn	-1.19785		3	GroupMaxSyn	-1.3199		3	GroupMaxSyn	-0.441119		3	GroupMaxSyn	-1.82751
3	GroupMaxSyn	0.408033		3	GroupMaxSyn	0.991921		3	GroupMaxSyn	0.703613		3	GroupMaxSyn	-0.469383		3	GroupMaxSyn	0.242141
3	GroupAvgNat	-1.08004		3	GroupAvgNat	-0.874758		3	GroupAvgNat	-0.86215		3	GroupAvgNat	-1.58181		3	GroupAvgNat	-1.06349
3	GroupAvgNat	-0.672124		3	GroupAvgNat	-0.250083		3	GroupAvgNat	0.0710255		3	GroupAvgNat	0.716382		3	GroupAvgNat	2.37509
3	GroupAvgNat	-0.320758		3	GroupAvgNat	-0.128314		3	GroupAvgNat	0.154672		3	GroupAvgNat	1.63843		3	GroupAvgNat	0.552086
3	GroupAvgNat	-0.124427		3	GroupAvgNat	-0.602847		3	GroupAvgNat	-0.427102		3	GroupAvgNat	0.577589		3	GroupAvgNat	0.846671
3	GroupAvgNat	-2.41365		3	GroupAvgNat	-0.870168		3	GroupAvgNat	-1.43542		3	GroupAvgNat	-0.318631		3	GroupAvgNat	1.47864
3	GroupAvgNat	-2.51117		3	GroupAvgNat	-2.62375		3	GroupAvgNat	-2.31975		3	GroupAvgNat	-1.56613		3	GroupAvgNat	-1.76935
3	GroupAvgNat	-1.29484		3	GroupAvgNat	-0.74381		3	GroupAvgNat	-0.165929		3	GroupAvgNat	-0.188375		3	GroupAvgNat	-1.39371
3	GroupAvgNat	-0.0345841		3	GroupAvgNat	0.0705948		3	GroupAvgNat	-0.19396		3	GroupAvgNat	-0.0808197		3	GroupAvgNat	-0.267978
3	GroupAvgNat	0.44637		3	GroupAvgNat	0.0214561		3	GroupAvgNat	0.21761		3	GroupAvgNat	0.0510607		3	GroupAvgNat	1.32669
3	GroupAvgNat	-1.28432		3	GroupAvgNat	-1.68051		3	GroupAvgNat	-2.24233		3	GroupAvgNat	0.946437		3	GroupAvgNat	1.21761
3	GroupAvgNat	-0.12075		3	GroupAvgNat	-0.946912		3	GroupAvgNat	-0.691533		3	GroupAvgNat	1.67321		3	GroupAvgNat	1.40513
3	GroupAvgNat	-0.886075		3	GroupAvgNat	-1.43723		3	GroupAvgNat	-0.481134		3	GroupAvgNat	0.638204		3	GroupAvgNat	-0.664975
3	GroupAvgNat	-0.962315		3	GroupAvgNat	0.201257		3	GroupAvgNat	0.116299		3	GroupAvgNat	-0.119715		3	GroupAvgNat	-1.66013
3	GroupAvgNat	0.476513		3	GroupAvgNat	0.668724		3	GroupAvgNat	-0.404093		3	GroupAvgNat	-0.781349		3	GroupAvgNat	0.171637
3	GroupAvgNat	-1.41162		3	GroupAvgNat	-2.45361		3	GroupAvgNat	-1.45248		3	GroupAvgNat	-0.582148		3	GroupAvgNat	-2.00913
3	GroupAvgNat	-0.525118		3	GroupAvgNat	0.247137		3	GroupAvgNat	-0.55618		3	GroupAvgNat	1.05497		3	GroupAvgNat	0.451351
3	GroupAvgNat	-0.68604		3	GroupAvgNat	-1.21897		3	GroupAvgNat	-1.01576		3	GroupAvgNat	-1.2674		3	GroupAvgNat	-0.932447
3	GroupAvgNat	-1.23522		3	GroupAvgNat	-0.341767		3	GroupAvgNat	0.829038		3	GroupAvgNat	-1.19394		3	GroupAvgNat	-1.55209
3	GroupAvgNat	0.394024		3	GroupAvgNat	-0.17552		3	GroupAvgNat	0.660088		3	GroupAvgNat	1.4806		3	GroupAvgNat	2.31168
3	GroupAvgNat	-0.539409		3	GroupAvgNat	-0.73968		3	GroupAvgNat	-0.209126		3	GroupAvgNat	-0.407905		3	GroupAvgNat	-0.601742
3	GroupAvgNat	-0.48111		3	GroupAvgNat	-1.30696		3	GroupAvgNat	-0.768176		3	GroupAvgNat	-0.539192		3	GroupAvgNat	-1.40884
3	GroupAvgNat	-0.627681		3	GroupAvgNat	-0.520248		3	GroupAvgNat	0.27539		3	GroupAvgNat	0.811363		3	GroupAvgNat	0.292422
3	GroupAvgNat	-1.60315		3	GroupAvgNat	-0.554833		3	GroupAvgNat	-0.799366		3	GroupAvgNat	0.567278		3	GroupAvgNat	-1.52732
3	GroupAvgNat	-0.637497		3	GroupAvgNat	-0.346417		3	GroupAvgNat	0.322174		3	GroupAvgNat	1.00633		3	GroupAvgNat	0.00843617
3	GroupAvgNat	-1.07479		3	GroupAvgNat	-0.237113		3	GroupAvgNat	1.06425		3	GroupAvgNat	-0.0825023		3	GroupAvgNat	0.581737
3	GroupAvgNat	-1.05519		3	GroupAvgNat	-1.41879		3	GroupAvgNat	-1.68389		3	GroupAvgNat	-0.707597		3	GroupAvgNat	0.0251658
3	GroupAvgNat	-1.19187		3	GroupAvgNat	-1.15331		3	GroupAvgNat	-1.75127		3	GroupAvgNat	-0.12891		3	GroupAvgNat	-1.08581
3	GroupAvgNat	-0.629944		3	GroupAvgNat	-1.00871		3	GroupAvgNat	-0.0253692		3	GroupAvgNat	0.968557		3	GroupAvgNat	1.19358
3	GroupAvgNat	-0.118575		3	GroupAvgNat	-0.332633		3	GroupAvgNat	-0.37681		3	GroupAvgNat	-1.84786		3	GroupAvgNat	-1.751
3	GroupAvgNat	-1.88573		3	GroupAvgNat	-1.22624		3	GroupAvgNat	-0.39512		3	GroupAvgNat	0.650861		3	GroupAvgNat	-1.06798
3	GroupAvgNat	-0.880811		3	GroupAvgNat	-0.579645		3	GroupAvgNat	-0.354846		3	GroupAvgNat	1.19055		3	GroupAvgNat	-0.0510526
3	GroupAvgNat	-1.09663		3	GroupAvgNat	-0.857544		3	GroupAvgNat	-1.18272		3	GroupAvgNat	-1.05148		3	GroupAvgNat	-1.72764
3	GroupAvgNat	1.67939		3	GroupAvgNat	1.20054		3	GroupAvgNat	2.05237		3	GroupAvgNat	1.36509		3	GroupAvgNat	2.27599
3	GroupAvgNat	-0.123383		3	GroupAvgNat	-0.0879431		3	GroupAvgNat	0.202055		3	GroupAvgNat	1.47409		3	GroupAvgNat	1.78338
3	GroupAvgNat	-0.0589469		3	GroupAvgNat	0.219773		3	GroupAvgNat	-0.0119234		3	GroupAvgNat	-0.0792847		3	GroupAvgNat	-0.757268
3	GroupAvgNat	-1.23508		3	GroupAvgNat	-1.03034		3	GroupAvgNat	-1.86046		3	GroupAvgNat	0.680199		3	GroupAvgNat	0.747759
3	GroupAvgNat	-0.500828		3	GroupAvgNat	-0.708744		3	GroupAvgNat	-1.41675		3	GroupAvgNat	-0.0692137		3	GroupAvgNat	-0.272086
3	GroupAvgNat	-0.499184		3	GroupAvgNat	-0.283554		3	GroupAvgNat	-0.117868		3	GroupAvgNat	-0.71029		3	GroupAvgNat	-1.13919
3	GroupAvgNat	0.425087		3	GroupAvgNat	0.147418		3	GroupAvgNat	-0.509304		3	GroupAvgNat	0.58418		3	GroupAvgNat	-1.02448
3	GroupAvgNat	-1.1304		3	GroupAvgNat	-1.32047		3	GroupAvgNat	-0.54603		3	GroupAvgNat	-0.976457		3	GroupAvgNat	-1.24169
3	GroupAvgSyn	-0.260379		3	GroupAvgSyn	0.221417		3	GroupAvgSyn	-1.2501		3	GroupAvgSyn	-1.4696		3	GroupAvgSyn	-1.55054
3	GroupAvgSyn	-0.438392		3	GroupAvgSyn	-0.456624		3	GroupAvgSyn	0.282053		3	GroupAvgSyn	-0.105096		3	GroupAvgSyn	-0.286821
3	GroupAvgSyn	-0.0340262		3	GroupAvgSyn	-0.936437		3	GroupAvgSyn	-1.01388		3	GroupAvgSyn	0.755849		3	GroupAvgSyn	-0.178685
3	GroupAvgSyn	-3.08779e-05		3	GroupAvgSyn	-0.035312		3	GroupAvgSyn	0.732251		3	GroupAvgSyn	0.0443216		3	GroupAvgSyn	-0.771936
3	GroupAvgSyn	0.0728262		3	GroupAvgSyn	-0.376044		3	GroupAvgSyn	-0.457771		3	GroupAvgSyn	1.01431		3	GroupAvgSyn	1.43677
3	GroupAvgSyn	0.00143606		3	GroupAvgSyn	-0.0685238		3	GroupAvgSyn	-0.203465		3	GroupAvgSyn	0.735755		3	GroupAvgSyn	-1.36009
3	GroupAvgSyn	-0.64015		3	GroupAvgSyn	-0.613055		3	GroupAvgSyn	-0.951074		3	GroupAvgSyn	-0.691113		3	GroupAvgSyn	-1.07951
3	GroupAvgSyn	0.401855		3	GroupAvgSyn	-0.495735		3	GroupAvgSyn	-1.01358		3	GroupAvgSyn	-0.388952		3	GroupAvgSyn	-0.852641
3	GroupAvgSyn	0.847486		3	GroupAvgSyn	0.476938		3	GroupAvgSyn	-0.294704		3	GroupAvgSyn	0.558974		3	GroupAvgSyn	-1.51386
3	GroupAvgSyn	0.0849818		3	GroupAvgSyn	0.202157		3	GroupAvgSyn	0.609089		3	GroupAvgSyn	0.500892		3	GroupAvgSyn	-0.771479
3	GroupAvgSyn	-0.681542		3	GroupAvgSyn	-0.131257		3	GroupAvgSyn	-1.27569		3	GroupAvgSyn	-0.875078		3	GroupAvgSyn	0.0372626
3	GroupAvgSyn	-1.15287		3	GroupAvgSyn	-0.179424		3	GroupAvgSyn	0.0232508		3	GroupAvgSyn	-0.78667		3	GroupAvgSyn	0.257653
3	GroupAvgSyn	0.238959		3	GroupAvgSyn	0.248937		3	GroupAvgSyn	0.655291		3	GroupAvgSyn	0.182549		3	GroupAvgSyn	-0.567276
3	GroupAvgSyn	-0.560405		3	GroupAvgSyn	-1.35412		3	GroupAvgSyn	-0.0300503		3	GroupAvgSyn	0.418494		3	GroupAvgSyn	-0.615139
3	GroupAvgSyn	-1.38726		3	GroupAvgSyn	-1.15546		3	GroupAvgSyn	-1.0382		3	GroupAvgSyn	0.00423125		3	GroupAvgSyn	1.11889
3	GroupAvgSyn	-0.673175		3	GroupAvgSyn	-0.943504		3	GroupAvgSyn	0.0989657		3	GroupAvgSyn	0.484843		3	GroupAvgSyn	1.43632
3	GroupAvgSyn	-0.338458		3	GroupAvgSyn	-0.23593		3	GroupAvgSyn	-0.303546		3	GroupAvgSyn	0.169857		3	GroupAvgSyn	-0.966238
3	GroupAvgSyn	0.674866		3	GroupAvgSyn	0.802417		3	GroupAvgSyn	0.779069		3	GroupAvgSyn	0.414989		3	GroupAvgSyn	0.365132
3	GroupAvgSyn	-0.449064		3	GroupAvgSyn	0.430614		3	GroupAvgSyn	0.121319		3	GroupAvgSyn	0.636843		3	GroupAvgSyn	-0.667883
3	GroupAvgSyn	-1.19196		3	GroupAvgSyn	-0.374812		3	GroupAvgSyn	-0.606451		3	GroupAvgSyn	-0.664056		3	GroupAvgSyn	-0.251908
3	GroupAvgSyn	-0.0930221		3	GroupAvgSyn	-0.138858		3	GroupAvgSyn	-0.42729		3	GroupAvgSyn	-0.591796		3	GroupAvgSyn	0.371901
3	GroupAvgSyn	-0.0404742		3	GroupAvgSyn	0.103683		3	GroupAvgSyn	-1.25017		3	GroupAvgSyn	0.684247		3	GroupAvgSyn	-0.841987
3	GroupAvgSyn	-0.121311		3	GroupAvgSyn	-0.394022		3	GroupAvgSyn	-1.06861		3	GroupAvgSyn	-0.442905		3	GroupAvgSyn	-1.24563
3	GroupAvgSyn	0.287136		3	GroupAvgSyn	0.0816488		3	GroupAvgSyn	1.24867		3	GroupAvgSyn	-0.716535		3	GroupAvgSyn	0.541265
3	GroupAvgSyn	-0.574221		3	GroupAvgSyn	-1.58006		3	GroupAvgSyn	-1.81349		3	GroupAvgSyn	-0.0496649		3	GroupAvgSyn	-0.730356
3	GroupAvgSyn	-0.682406		3	GroupAvgSyn	-0.0778397		3	GroupAvgSyn	-0.565753		3	GroupAvgSyn	-0.687809		3	GroupAvgSyn	0.267284
3	GroupAvgSyn	-0.910194		3	GroupAvgSyn	-0.476763		3	GroupAvgSyn	-0.286328		3	GroupAvgSyn	-0.810985		3	GroupAvgSyn	-0.285962
3	GroupAvgSyn	-0.595174		3	GroupAvgSyn	-0.903061		3	GroupAvgSyn	-0.706675		3	GroupAvgSyn	-2.15365		3	GroupAvgSyn	-0.437424
3	GroupAvgSyn	0.143796		3	GroupAvgSyn	-0.90084		3	GroupAvgSyn	0.39113		3	GroupAvgSyn	0.0100364		3	GroupAvgSyn	0.533887
3	GroupAvgSyn	-0.202003		3	GroupAvgSyn	-0.129568		3	GroupAvgSyn	0.175168		3	GroupAvgSyn	-0.196503		3	GroupAvgSyn	-0.0778302
3	GroupAvgSyn	0.618678		3	GroupAvgSyn	0.273783		3	GroupAvgSyn	-0.120592		3	GroupAvgSyn	0.0807853		3	GroupAvgSyn	-0.436374
3	GroupAvgSyn	-0.62413		3	GroupAvgSyn	-0.782324		3	GroupAvgSyn	-0.0974694		3	GroupAvgSyn	-0.421103		3	GroupAvgSyn	0.0987415
3	GroupAvgSyn	-0.708019		3	GroupAvgSyn	-0.507276		3	GroupAvgSyn	-0.664105		3	GroupAvgSyn	-0.307649		3	GroupAvgSyn	-0.59246
3	GroupAvgSyn	1.53995		3	GroupAvgSyn	0.961247		3	GroupAvgSyn	-0.918386		3	GroupAvgSyn	-0.70318		3	GroupAvgSyn	0.349719
3	GroupAvgSyn	-1.07658		3	GroupAvgSyn	-2.15428		3	GroupAvgSyn	-0.55257		3	GroupAvgSyn	1.25925		3	GroupAvgSyn	1.96282
3	GroupAvgSyn	-2.15231		3	GroupAvgSyn	-1.23704		3	GroupAvgSyn	-1.69044		3	GroupAvgSyn	1.03047		3	GroupAvgSyn	-0.848151
3	GroupAvgSyn	-1.08367		3	GroupAvgSyn	-0.370651		3	GroupAvgSyn	-1.46365		3	GroupAvgSyn	0.413338		3	GroupAvgSyn	-1.17984
3	GroupAvgSyn	-0.770161		3	GroupAvgSyn	-0.836243		3	GroupAvgSyn	-0.0729783		3	GroupAvgSyn	0.657417		3	GroupAvgSyn	-1.15762
3	GroupAvgSyn	-1.62216		3	GroupAvgSyn	-2.01186		3	GroupAvgSyn	-0.587396		3	GroupAvgSyn	0.280222		3	GroupAvgSyn	-0.939405
3	GroupAvgSyn	-0.766966		3	GroupAvgSyn	-0.61065		3	GroupAvgSyn	-1.51216		3	GroupAvgSyn	-0.546589		3	GroupAvgSyn	-1.42684
4	GroupMaxNat	-0.682577		4	GroupMaxNat	-1.71491		4	GroupMaxNat	-1.03011		4	GroupMaxNat	-1.37465		4	GroupMaxNat	-2.58278
4	GroupMaxNat	0.856862		4	GroupMaxNat	1.58345		4	GroupMaxNat	3.04415		4	GroupMaxNat	-0.499554		4	GroupMaxNat	-1.07145
4	GroupMaxNat	-0.569605		4	GroupMaxNat	0.0966291		4	GroupMaxNat	0.335929		4	GroupMaxNat	-0.173811		4	GroupMaxNat	0.917729
4	GroupMaxNat	0.835714		4	GroupMaxNat	0.183988		4	GroupMaxNat	1.44023		4	GroupMaxNat	0.375756		4	GroupMaxNat	-1.02799
4	GroupMaxNat	-0.559108		4	GroupMaxNat	-0.0499905		4	GroupMaxNat	0.260994		4	GroupMaxNat	0.229353		4	GroupMaxNat	2.20209
4	GroupMaxNat	0.127026		4	GroupMaxNat	0.516488		4	GroupMaxNat	0.474447		4	GroupMaxNat	-0.535688		4	GroupMaxNat	-0.0717439
4	GroupMaxNat	0.515792		4	GroupMaxNat	-0.138128		4	GroupMaxNat	1.13125		4	GroupMaxNat	0.070165		4	GroupMaxNat	-1.38222
4	GroupMaxNat	-1.09923		4	GroupMaxNat	-1.09405		4	GroupMaxNat	-0.939948		4	GroupMaxNat	-3.57622		4	GroupMaxNat	0.532724
4	GroupMaxNat	-0.271013		4	GroupMaxNat	0.340519		4	GroupMaxNat	0.0321599		4	GroupMaxNat	-0.129529		4	GroupMaxNat	-0.721752
4	GroupMaxNat	0.864773		4	GroupMaxNat	1.03521		4	GroupMaxNat	0.749985		4	GroupMaxNat	1.391		4	GroupMaxNat	1.75494
4	GroupMaxNat	1.31275		4	GroupMaxNat	1.76649		4	GroupMaxNat	3.07995		4	GroupMaxNat	0.7924		4	GroupMaxNat	-1.03279
4	GroupMaxNat	-1.63798		4	GroupMaxNat	-0.597868		4	GroupMaxNat	0.00648521		4	GroupMaxNat	-1.59423		4	GroupMaxNat	-1.70118
4	GroupMaxNat	0.272415		4	GroupMaxNat	-1.27675		4	GroupMaxNat	-1.36214		4	GroupMaxNat	-1.06338		4	GroupMaxNat	-2.93931
4	GroupMaxNat	-0.794773		4	GroupMaxNat	0.832055		4	GroupMaxNat	1.34901		4	GroupMaxNat	0.413874		4	GroupMaxNat	3.16466
4	GroupMaxNat	0.41164		4	GroupMaxNat	0.288251		4	GroupMaxNat	0.760039		4	GroupMaxNat	1.13696		4	GroupMaxNat	1.30409
4	GroupMaxNat	1.07182		4	GroupMaxNat	1.54249		4	GroupMaxNat	0.911215		4	GroupMaxNat	0.459707		4	GroupMaxNat	-0.0568139
4	GroupMaxNat	0.166697		4	GroupMaxNat	1.10325		4	GroupMaxNat	1.94121		4	GroupMaxNat	0.18213		4	GroupMaxNat	2.08687
4	GroupMaxNat	0.488867		4	GroupMaxNat	0.253467		4	GroupMaxNat	-0.633003		4	GroupMaxNat	-1.54236		4	GroupMaxNat	-0.677676
4	GroupMaxNat	0.9859		4	GroupMaxNat	0.644774		4	GroupMaxNat	1.98416		4	GroupMaxNat	0.597539		4	GroupMaxNat	-0.684026
4	GroupMaxNat	0.872835		4	GroupMaxNat	0.26029		4	GroupMaxNat	0.720018		4	GroupMaxNat	-0.472222		4	GroupMaxNat	-0.129024
4	GroupMaxNat	-0.0522958		4	GroupMaxNat	0.57354		4	GroupMaxNat	0.00602195		4	GroupMaxNat	-0.519866		4	GroupMaxNat	-0.383371
4	GroupMaxNat	-0.543261		4	GroupMaxNat	-0.291972		4	GroupMaxNat	0.64572		4	GroupMaxNat	-1.26217		4	GroupMaxNat	0.219191
4	GroupMaxNat	0.211463		4	GroupMaxNat	1.42937		4	GroupMaxNat	2.46549		4	GroupMaxNat	1.09157		4	GroupMaxNat	-0.473653
4	GroupMaxNat	-0.206393		4	GroupMaxNat	-0.157738		4	GroupMaxNat	1.04255		4	GroupMaxNat	-0.116237		4	GroupMaxNat	1.98381
4	GroupMaxNat	0.435841		4	GroupMaxNat	1.63061		4	GroupMaxNat	2.34195		4	GroupMaxNat	1.2711		4	GroupMaxNat	1.16198
4	GroupMaxNat	0.854862		4	GroupMaxNat	0.638468		4	GroupMaxNat	1.65783		4	GroupMaxNat	1.09767		4	GroupMaxNat	-1.02809
4	GroupMaxNat	0.65776		4	GroupMaxNat	0.318397		4	GroupMaxNat	0.569622		4	GroupMaxNat	-0.136078		4	GroupMaxNat	1.21119
4	GroupMaxNat	-0.269616		4	GroupMaxNat	0.219046		4	GroupMaxNat	0.617593		4	GroupMaxNat	-0.525925		4	GroupMaxNat	1.91303
4	GroupMaxNat	1.25311		4	GroupMaxNat	2.29048		4	GroupMaxNat	2.65112		4	GroupMaxNat	0.447748		4	GroupMaxNat	1.369
4	GroupMaxNat	0.537254		4	GroupMaxNat	0.121973		4	GroupMaxNat	0.570326		4	GroupMaxNat	-0.781009		4	GroupMaxNat	0.0858923
4	GroupMaxNat	0.343276		4	GroupMaxNat	0.755078		4	GroupMaxNat	1.19024		4	GroupMaxNat	0.584615		4	GroupMaxNat	-0.0219075
4	GroupMaxNat	0.274177		4	GroupMaxNat	0.734894		4	GroupMaxNat	0.179071		4	GroupMaxNat	-0.871388		4	GroupMaxNat	-0.539484
4	GroupMaxSyn	0.738522		4	GroupMaxSyn	0.764089		4	GroupMaxSyn	1.17857		4	GroupMaxSyn	0.693449		4	GroupMaxSyn	0.628571
4	GroupMaxSyn	0.903326		4	GroupMaxSyn	1.13804		4	GroupMaxSyn	-0.284044		4	GroupMaxSyn	-0.1357		4	GroupMaxSyn	-0.638917
4	GroupMaxSyn	0.152499		4	GroupMaxSyn	0.392729		4	GroupMaxSyn	0.323266		4	GroupMaxSyn	0.121741		4	GroupMaxSyn	0.823249
4	GroupMaxSyn	1.30876		4	GroupMaxSyn	1.02879		4	GroupMaxSyn	-1.14137		4	GroupMaxSyn	-0.863111		4	GroupMaxSyn	-2.21213
4	GroupMaxSyn	0.521215		4	GroupMaxSyn	0.382623		4	GroupMaxSyn	0.378088		4	GroupMaxSyn	0.575279		4	GroupMaxSyn	0.922214
4	GroupMaxSyn	-0.0396146		4	GroupMaxSyn	0.529053		4	GroupMaxSyn	-1.08886		4	GroupMaxSyn	-0.564012		4	GroupMaxSyn	-0.667
4	GroupMaxSyn	-0.460591		4	GroupMaxSyn	0.0661145		4	GroupMaxSyn	-0.198411		4	GroupMaxSyn	0.161574		4	GroupMaxSyn	-0.322609
4	GroupMaxSyn	0.662346		4	GroupMaxSyn	0.318385		4	GroupMaxSyn	-0.854699		4	GroupMaxSyn	-0.524381		4	GroupMaxSyn	-0.775828
4	GroupMaxSyn	-1.08053		4	GroupMaxSyn	-0.812913		4	GroupMaxSyn	-0.00513114		4	GroupMaxSyn	-0.590278		4	GroupMaxSyn	1.11321
4	GroupMaxSyn	0.655185		4	GroupMaxSyn	1.38544		4	GroupMaxSyn	1.62059		4	GroupMaxSyn	1.04336		4	GroupMaxSyn	1.40262
4	GroupMaxSyn	0.228325		4	GroupMaxSyn	0.557047		4	GroupMaxSyn	0.070003		4	GroupMaxSyn	-0.0268471		4	GroupMaxSyn	-0.400433
4	GroupMaxSyn	-0.290893		4	GroupMaxSyn	-0.316029		4	GroupMaxSyn	-1.07045		4	GroupMaxSyn	-1.00926		4	GroupMaxSyn	-1.10978
4	GroupMaxSyn	0.659506		4	GroupMaxSyn	0.464011		4	GroupMaxSyn	0.110703		4	GroupMaxSyn	0.168124		4	GroupMaxSyn	-0.0888806
4	GroupMaxSyn	1.41825		4	GroupMaxSyn	1.06337		4	GroupMaxSyn	0.215029		4	GroupMaxSyn	-0.143104		4	GroupMaxSyn	-1.0414
4	GroupMaxSyn	0.277851		4	GroupMaxSyn	-0.417489		4	GroupMaxSyn	-0.767623		4	GroupMaxSyn	-0.699692		4	GroupMaxSyn	-1.7849
4	GroupMaxSyn	1.29906		4	GroupMaxSyn	1.32978		4	GroupMaxSyn	0.248894		4	GroupMaxSyn	0.394739		4	GroupMaxSyn	0.414957
4	GroupMaxSyn	0.995405		4	GroupMaxSyn	0.801931		4	GroupMaxSyn	0.181879		4	GroupMaxSyn	1.22247		4	GroupMaxSyn	-0.127024
4	GroupMaxSyn	-0.528916		4	GroupMaxSyn	-0.618181		4	GroupMaxSyn	-0.536823		4	GroupMaxSyn	-1.31222		4	GroupMaxSyn	0.845316
4	GroupMaxSyn	-2.04452		4	GroupMaxSyn	-1.89436		4	GroupMaxSyn	-0.5401		4	GroupMaxSyn	-0.110587		4	GroupMaxSyn	0.641511
4	GroupMaxSyn	1.05809		4	GroupMaxSyn	0.385834		4	GroupMaxSyn	-0.293164		4	GroupMaxSyn	0.626432		4	GroupMaxSyn	-1.21618
4	GroupMaxSyn	1.3504		4	GroupMaxSyn	1.31354		4	GroupMaxSyn	0.448987		4	GroupMaxSyn	0.779325		4	GroupMaxSyn	0.565563
4	GroupMaxSyn	-0.271857		4	GroupMaxSyn	-0.551503		4	GroupMaxSyn	-0.644782		4	GroupMaxSyn	-1.42988		4	GroupMaxSyn	-0.446134
4	GroupMaxSyn	-2.71654		4	GroupMaxSyn	-3.43142		4	GroupMaxSyn	-3.5699		4	GroupMaxSyn	-2.50445		4	GroupMaxSyn	-1.81742
4	GroupMaxSyn	0.93362		4	GroupMaxSyn	1.23755		4	GroupMaxSyn	0.503022		4	GroupMaxSyn	-0.372052		4	GroupMaxSyn	0.0784807
4	GroupMaxSyn	2.10945		4	GroupMaxSyn	1.87212		4	GroupMaxSyn	1.0593		4	GroupMaxSyn	0.738496		4	GroupMaxSyn	0.274002
4	GroupMaxSyn	-1.7449		4	GroupMaxSyn	-0.251618		4	GroupMaxSyn	-0.552546		4	GroupMaxSyn	-0.0888416		4	GroupMaxSyn	1.38827
4	GroupMaxSyn	1.38947		4	GroupMaxSyn	1.3367		4	GroupMaxSyn	0.850749		4	GroupMaxSyn	1.08972		4	GroupMaxSyn	-0.112661
4	GroupMaxSyn	0.250854		4	GroupMaxSyn	-0.317036		4	GroupMaxSyn	-0.00844711		4	GroupMaxSyn	-0.523527		4	GroupMaxSyn	-1.50734
4	GroupMaxSyn	0.329066		4	GroupMaxSyn	0.495002		4	GroupMaxSyn	-0.154977		4	GroupMaxSyn	0.42621		4	GroupMaxSyn	-1.27332
4	GroupMaxSyn	1.10395		4	GroupMaxSyn	1.49331		4	GroupMaxSyn	1.30712		4	GroupMaxSyn	2.23923		4	GroupMaxSyn	1.08746
4	GroupMaxSyn	0.976813		4	GroupMaxSyn	0.744095		4	GroupMaxSyn	0.759969		4	GroupMaxSyn	0.0684141		4	GroupMaxSyn	-0.216755
4	GroupMaxSyn	1.29202		4	GroupMaxSyn	2.11646		4	GroupMaxSyn	1.28602		4	GroupMaxSyn	1.39842		4	GroupMaxSyn	1.14078
4	GroupAvgNat	0.291083		4	GroupAvgNat	-0.452884		4	GroupAvgNat	-0.810252		4	GroupAvgNat	1.03651		4	GroupAvgNat	0.593359
4	GroupAvgNat	-0.873376		4	GroupAvgNat	-0.842778		4	GroupAvgNat	-0.73179		4	GroupAvgNat	-2.27146		4	GroupAvgNat	-0.118111
4	GroupAvgNat	1.01283		4	GroupAvgNat	2.20497		4	GroupAvgNat	1.45725		4	GroupAvgNat	2.0764		4	GroupAvgNat	1.01465
4	GroupAvgNat	-0.621093		4	GroupAvgNat	-0.51892		4	GroupAvgNat	-0.632616		4	GroupAvgNat	-0.249293		4	GroupAvgNat	-0.349869
4	GroupAvgNat	0.764367		4	GroupAvgNat	0.598555		4	GroupAvgNat	1.13483		4	GroupAvgNat	-0.00758319		4	GroupAvgNat	0.770671
4	GroupAvgNat	-0.73407		4	GroupAvgNat	-1.1086		4	GroupAvgNat	-0.323923		4	GroupAvgNat	-0.97547		4	GroupAvgNat	0.183986
4	GroupAvgNat	-1.21872		4	GroupAvgNat	-0.907884		4	GroupAvgNat	-0.718249		4	GroupAvgNat	-0.297725		4	GroupAvgNat	0.755176
4	GroupAvgNat	0.183835		4	GroupAvgNat	0.45853		4	GroupAvgNat	-0.143773		4	GroupAvgNat	-0.0163775		4	GroupAvgNat	-0.209504
4	GroupAvgNat	-0.405203		4	GroupAvgNat	-0.526099		4	GroupAvgNat	-1.09938		4	GroupAvgNat	-0.129513		4	GroupAvgNat	0.0760187
4	GroupAvgNat	0.594266		4	GroupAvgNat	-0.564997		4	GroupAvgNat	-1.00227		4	GroupAvgNat	0.33006		4	GroupAvgNat	0.0682459
4	GroupAvgNat	-0.721054		4	GroupAvgNat	-0.195597		4	GroupAvgNat	0.167353		4	GroupAvgNat	2.11923		4	GroupAvgNat	-0.0811088
4	GroupAvgNat	0.433765		4	GroupAvgNat	0.673506		4	GroupAvgNat	2.50678		4	GroupAvgNat	0.184362		4	GroupAvgNat	1.42559
4	GroupAvgNat	0.601851		4	GroupAvgNat	0.693454		4	GroupAvgNat	0.196404		4	GroupAvgNat	1.09395		4	GroupAvgNat	2.07511
4	GroupAvgNat	-0.668404		4	GroupAvgNat	-0.80833		4	GroupAvgNat	-1.43056		4	GroupAvgNat	0.365889		4	GroupAvgNat	0.307076
4	GroupAvgNat	-1.4124		4	GroupAvgNat	-0.737572		4	GroupAvgNat	-0.52864		4	GroupAvgNat	-0.204165		4	GroupAvgNat	0.55665
4	GroupAvgNat	-0.279269		4	GroupAvgNat	-0.968813		4	GroupAvgNat	-1.24009		4	GroupAvgNat	-1.89678		4	GroupAvgNat	-0.854999
4	GroupAvgNat	-0.108682		4	GroupAvgNat	0.764034		4	GroupAvgNat	0.773758		4	GroupAvgNat	1.06066		4	GroupAvgNat	-0.0179154
4	GroupAvgNat	-0.333666		4	GroupAvgNat	-0.344142		4	GroupAvgNat	-0.532374		4	GroupAvgNat	-0.635174		4	GroupAvgNat	-1.71136
4	GroupAvgNat	-1.20016		4	GroupAvgNat	-1.55896		4	GroupAvgNat	-2.10799		4	GroupAvgNat	-2.06872		4	GroupAvgNat	-1.32493
4	GroupAvgNat	0.140958		4	GroupAvgNat	1.5295		4	GroupAvgNat	2.20957		4	GroupAvgNat	1.84724		4	GroupAvgNat	2.20044
4	GroupAvgNat	-1.22561		4	GroupAvgNat	-1.87866		4	GroupAvgNat	-1.58526		4	GroupAvgNat	-1.23744		4	GroupAvgNat	-0.327333
4	GroupAvgNat	-0.910016		4	GroupAvgNat	-2.18298		4	GroupAvgNat	-2.77657		4	GroupAvgNat	-2.21548		4	GroupAvgNat	-1.25079
4	GroupAvgNat	0.126705		4	GroupAvgNat	0.546217		4	GroupAvgNat	0.707364		4	GroupAvgNat	0.980692		4	GroupAvgNat	0.110325
4	GroupAvgNat	0.0774693		4	GroupAvgNat	0.124135		4	GroupAvgNat	-0.14764		4	GroupAvgNat	-0.55108		4	GroupAvgNat	1.32156
4	GroupAvgNat	-3.83617		4	GroupAvgNat	-3.26193		4	GroupAvgNat	-3.02958		4	GroupAvgNat	-2.73965		4	GroupAvgNat	-0.342492
4	GroupAvgNat	0.812561		4	GroupAvgNat	0.0928865		4	GroupAvgNat	-0.293033		4	GroupAvgNat	0.00305645		4	GroupAvgNat	1.65751
4	GroupAvgNat	0.499358		4	GroupAvgNat	-0.672746		4	GroupAvgNat	-1.48125		4	GroupAvgNat	-0.711579		4	GroupAvgNat	-0.302818
4	GroupAvgNat	-0.409806		4	GroupAvgNat	0.476604		4	GroupAvgNat	0.173806		4	GroupAvgNat	-0.771262		4	GroupAvgNat	-0.658261
4	GroupAvgNat	-0.441344		4	GroupAvgNat	0.212501		4	GroupAvgNat	0.115923		4	GroupAvgNat	1.51308		4	GroupAvgNat	1.69779
4	GroupAvgNat	-0.441144		4	GroupAvgNat	0.103035		4	GroupAvgNat	-0.30686		4	GroupAvgNat	0.539321		4	GroupAvgNat	0.51671
4	GroupAvgNat	-0.0763666		4	GroupAvgNat	0.0413642		4	GroupAvgNat	0.484629		4	GroupAvgNat	-0.791575		4	GroupAvgNat	0.173413
4	GroupAvgNat	1.27589		4	GroupAvgNat	1.34596		4	GroupAvgNat	0.919387		4	GroupAvgNat	0.569636		4	GroupAvgNat	0.587225
4	GroupAvgSyn	0.309588		4	GroupAvgSyn	-0.24177		4	GroupAvgSyn	0.713175		4	GroupAvgSyn	1.02451		4	GroupAvgSyn	-2.1867
4	GroupAvgSyn	0.335829		4	GroupAvgSyn	-0.0583858		4	GroupAvgSyn	0.43137		4	GroupAvgSyn	0.246608		4	GroupAvgSyn	0.622973
4	GroupAvgSyn	-1.01973		4	GroupAvgSyn	-0.999867		4	GroupAvgSyn	-0.113429		4	GroupAvgSyn	-1.29647		4	GroupAvgSyn	-0.772263
4	GroupAvgSyn	-0.826807		4	GroupAvgSyn	-0.663183		4	GroupAvgSyn	0.757054		4	GroupAvgSyn	1.47402		4	GroupAvgSyn	-1.17431
4	GroupAvgSyn	0.627993		4	GroupAvgSyn	0.354759		4	GroupAvgSyn	0.627293		4	GroupAvgSyn	1.34013		4	GroupAvgSyn	0.242643
4	GroupAvgSyn	1.11609		4	GroupAvgSyn	0.90913		4	GroupAvgSyn	0.402802		4	GroupAvgSyn	1.68496		4	GroupAvgSyn	-1.10566
4	GroupAvgSyn	-0.745142		4	GroupAvgSyn	-1.72933		4	GroupAvgSyn	-0.685555		4	GroupAvgSyn	-1.92985		4	GroupAvgSyn	2.69453
4	GroupAvgSyn	0.673137		4	GroupAvgSyn	0.152932		4	GroupAvgSyn	-0.666057		4	GroupAvgSyn	-0.032158		4	GroupAvgSyn	0.73365
4	GroupAvgSyn	0.578418		4	GroupAvgSyn	0.331033		4	GroupAvgSyn	-0.0227101		4	GroupAvgSyn	1.33237		4	GroupAvgSyn	0.229965
4	GroupAvgSyn	0.186995		4	GroupAvgSyn	-0.0262393		4	GroupAvgSyn	0.0931089		4	GroupAvgSyn	0.805516		4	GroupAvgSyn	-1.06202
4	GroupAvgSyn	-0.627849		4	GroupAvgSyn	-0.704819		4	GroupAvgSyn	-0.424664		4	GroupAvgSyn	0.333699		4	GroupAvgSyn	0.073264
4	GroupAvgSyn	0.0998895		4	GroupAvgSyn	-1.03101		4	GroupAvgSyn	-0.526656		4	GroupAvgSyn	0.481137		4	GroupAvgSyn	1.06265
4	GroupAvgSyn	0.508285		4	GroupAvgSyn	0.987735		4	GroupAvgSyn	0.416803		4	GroupAvgSyn	-0.169898		4	GroupAvgSyn	-0.185463
4	GroupAvgSyn	1.03536		4	GroupAvgSyn	0.673009		4	GroupAvgSyn	0.129274		4	GroupAvgSyn	1.50918		4	GroupAvgSyn	0.554534
4	GroupAvgSyn	0.979526		4	GroupAvgSyn	-0.952995		4	GroupAvgSyn	-0.681975		4	GroupAvgSyn	0.386411		4	GroupAvgSyn	-1.25042
4	GroupAvgSyn	0.483906		4	GroupAvgSyn	0.365817		4	GroupAvgSyn	-0.169981		4	GroupAvgSyn	-0.276387		4	GroupAvgSyn	-1.14854
4	GroupAvgSyn	-0.351992		4	GroupAvgSyn	-1.63227		4	GroupAvgSyn	-0.958404		4	GroupAvgSyn	0.263096		4	GroupAvgSyn	0.0561258
4	GroupAvgSyn	0.334613		4	GroupAvgSyn	-1.07377		4	GroupAvgSyn	-0.479165		4	GroupAvgSyn	-0.775097		4	GroupAvgSyn	0.41418
4	GroupAvgSyn	0.0939311		4	GroupAvgSyn	-0.09639		4	GroupAvgSyn	-0.615745		4	GroupAvgSyn	-1.01571		4	GroupAvgSyn	-0.263083
4	GroupAvgSyn	-1.17087		4	GroupAvgSyn	-1.18919		4	GroupAvgSyn	-0.0568401		4	GroupAvgSyn	0.264917		4	GroupAvgSyn	0.419906
4	GroupAvgSyn	-0.247737		4	GroupAvgSyn	-0.492858		4	GroupAvgSyn	-0.257075		4	GroupAvgSyn	-0.307531		4	GroupAvgSyn	-1.2972
4	GroupAvgSyn	-0.654838		4	GroupAvgSyn	-1.14396		4	GroupAvgSyn	-1.05355		4	GroupAvgSyn	0.125081		4	GroupAvgSyn	-0.150003
4	GroupAvgSyn	0.405946		4	GroupAvgSyn	0.702042		4	GroupAvgSyn	0.509094		4	GroupAvgSyn	0.24405		4	GroupAvgSyn	0.0573479
4	GroupAvgSyn	-1.76071		4	GroupAvgSyn	-1.18322		4	GroupAvgSyn	-1.59046		4	GroupAvgSyn	-0.74159		4	GroupAvgSyn	-0.747901
4	GroupAvgSyn	-1.20202		4	GroupAvgSyn	-1.0632		4	GroupAvgSyn	-0.557434		4	GroupAvgSyn	-1.0027		4	GroupAvgSyn	-1.45137
4	GroupAvgSyn	0.166185		4	GroupAvgSyn	0.46408		4	GroupAvgSyn	-0.272441		4	GroupAvgSyn	1.33717		4	GroupAvgSyn	-0.595503
4	GroupAvgSyn	1.11941		4	GroupAvgSyn	-0.145475		4	GroupAvgSyn	0.180021		4	GroupAvgSyn	0.627677		4	GroupAvgSyn	1.11408
4	GroupAvgSyn	1.15778		4	GroupAvgSyn	0.363494		4	GroupAvgSyn	0.342935		4	GroupAvgSyn	0.633684		4	GroupAvgSyn	-0.372518
4	GroupAvgSyn	-0.621383		4	GroupAvgSyn	0.40471		4	GroupAvgSyn	1.11116		4	GroupAvgSyn	1.36643		4	GroupAvgSyn	-0.833479
4	GroupAvgSyn	0.282085		4	GroupAvgSyn	-0.187019		4	GroupAvgSyn	-0.45612		4	GroupAvgSyn	0.232687		4	GroupAvgSyn	-0.64916
4	GroupAvgSyn	-0.287064		4	GroupAvgSyn	-0.188696		4	GroupAvgSyn	-0.183175		4	GroupAvgSyn	-0.14499		4	GroupAvgSyn	-0.488339
4	GroupAvgSyn	0.173766		4	GroupAvgSyn	-0.360029		4	GroupAvgSyn	-0.361715		4	GroupAvgSyn	0.551691		4	GroupAvgSyn	-0.00661259
5	GroupMaxNat	0.238785		5	GroupMaxNat	0.673038		5	GroupMaxNat	0.270941		5	GroupMaxNat	-2.36701		5	GroupMaxNat	-0.751273
5	GroupMaxNat	0.719891		5	GroupMaxNat	0.721345		5	GroupMaxNat	0.13521		5	GroupMaxNat	2.69611		5	GroupMaxNat	1.00773
5	GroupMaxNat	1.17325		5	GroupMaxNat	0.768385		5	GroupMaxNat	1.29861		5	GroupMaxNat	-0.446172		5	GroupMaxNat	0.843049
5	GroupMaxNat	0.98874		5	GroupMaxNat	0.427408		5	GroupMaxNat	0.116921		5	GroupMaxNat	1.31995		5	GroupMaxNat	-0.560489
5	GroupMaxNat	0.910167		5	GroupMaxNat	1.67774		5	GroupMaxNat	1.11964		5	GroupMaxNat	-0.288119		5	GroupMaxNat	-0.68293
5	GroupMaxNat	-0.801068		5	GroupMaxNat	0.294624		5	GroupMaxNat	0.433843		5	GroupMaxNat	0.314282		5	GroupMaxNat	-0.692819
5	GroupMaxNat	-1.30629		5	GroupMaxNat	-0.136299		5	GroupMaxNat	0.144833		5	GroupMaxNat	1.65968		5	GroupMaxNat	0.21994
5	GroupMaxNat	-1.15856		5	GroupMaxNat	-0.218748		5	GroupMaxNat	-0.892024		5	GroupMaxNat	2.23842		5	GroupMaxNat	-2.75264
5	GroupMaxNat	1.01529		5	GroupMaxNat	0.162		5	GroupMaxNat	0.963847		5	GroupMaxNat	-0.330982		5	GroupMaxNat	-0.43755
5	GroupMaxNat	1.3091		5	GroupMaxNat	2.01155		5	GroupMaxNat	1.93875		5	GroupMaxNat	0.0319511		5	GroupMaxNat	0.0412585
5	GroupMaxNat	-0.155476		5	GroupMaxNat	0.208214		5	GroupMaxNat	0.703641		5	GroupMaxNat	1.95839		5	GroupMaxNat	-0.0371756
5	GroupMaxNat	0.927186		5	GroupMaxNat	0.405867		5	GroupMaxNat	0.673124		5	GroupMaxNat	-0.241884		5	GroupMaxNat	-0.755937
5	GroupMaxNat	2.41775		5	GroupMaxNat	1.18947		5	GroupMaxNat	2.1822		5	GroupMaxNat	1.42724		5	GroupMaxNat	0.500933
5	GroupMaxNat	-0.0416465		5	GroupMaxNat	0.226891		5	GroupMaxNat	0.146157		5	GroupMaxNat	0.722358		5	GroupMaxNat	-1.86885
5	GroupMaxNat	-2.47156		5	GroupMaxNat	-2.39626		5	GroupMaxNat	-1.64139		5	GroupMaxNat	-1.22327		5	GroupMaxNat	-0.648139
5	GroupMaxNat	1.48953		5	GroupMaxNat	1.11949		5	GroupMaxNat	1.75292		5	GroupMaxNat	1.22884		5	GroupMaxNat	-0.223207
5	GroupMaxNat	0.565202		5	GroupMaxNat	1.42111		5	GroupMaxNat	0.0873266		5	GroupMaxNat	-0.281615		5	GroupMaxNat	-0.99026
5	GroupMaxNat	-1.27208		5	GroupMaxNat	-2.10996		5	GroupMaxNat	-1.2296		5	GroupMaxNat	-0.285745		5	GroupMaxNat	-0.957505
5	GroupMaxNat	-0.417363		5	GroupMaxNat	0.69752		5	GroupMaxNat	-0.337378		5	GroupMaxNat	0.0120208		5	GroupMaxNat	-0.810289
5	GroupMaxNat	0.855971		5	GroupMaxNat	0.886136		5	GroupMaxNat	0.820867		5	GroupMaxNat	-0.358479		5	GroupMaxNat	-0.259604
5	GroupMaxNat	0.989011		5	GroupMaxNat	1.31966		5	GroupMaxNat	2.01654		5	GroupMaxNat	0.139387		5	GroupMaxNat	0.404919
5	GroupMaxNat	0.976215		5	GroupMaxNat	0.810363		5	GroupMaxNat	0.962103		5	GroupMaxNat	1.17214		5	GroupMaxNat	-1.32011
5	GroupMaxNat	0.211201		5	GroupMaxNat	-0.16341		5	GroupMaxNat	0.605437		5	GroupMaxNat	-0.402231		5	GroupMaxNat	-0.354783
5	GroupMaxNat	-0.881818		5	GroupMaxNat	-0.802582		5	GroupMaxNat	-0.785499		5	GroupMaxNat	-0.662333		5	GroupMaxNat	-2.07897
5	GroupMaxNat	1.36905		5	GroupMaxNat	1.2527		5	GroupMaxNat	1.77221		5	GroupMaxNat	0.540352		5	GroupMaxNat	-0.415183
5	GroupMaxNat	1.42746		5	GroupMaxNat	0.962043		5	GroupMaxNat	2.4333		5	GroupMaxNat	1.10604		5	GroupMaxNat	-0.94517
5	GroupMaxNat	0.29831		5	GroupMaxNat	0.0423788		5	GroupMaxNat	0.0315563		5	GroupMaxNat	1.39954		5	GroupMaxNat	0.874537
5	GroupMaxNat	-1.47085		5	GroupMaxNat	-0.925833		5	GroupMaxNat	0.233867		5	GroupMaxNat	-0.0890796		5	GroupMaxNat	-1.46973
5	GroupMaxNat	1.58599		5	GroupMaxNat	2.1434		5	GroupMaxNat	1.76946		5	GroupMaxNat	-0.558338		5	GroupMaxNat	-0.107541
5	GroupMaxNat	1.47639		5	GroupMaxNat	1.17802		5	GroupMaxNat	1.59059		5	GroupMaxNat	0.799312		5	GroupMaxNat	-0.480584
5	GroupMaxNat	1.63377		5	GroupMaxNat	1.81552		5	GroupMaxNat	2.19783		5	GroupMaxNat	-0.0880674		5	GroupMaxNat	0.703521
5	GroupMaxNat	1.89461		5	GroupMaxNat	1.04191		5	GroupMaxNat	1.39329		5	GroupMaxNat	0.574271		5	GroupMaxNat	0.179461
5	GroupMaxNat	-0.269763		5	GroupMaxNat	-0.285278		5	GroupMaxNat	-0.285482		5	GroupMaxNat	-0.765771		5	GroupMaxNat	-1.40445
5	GroupMaxNat	0.190845		5	GroupMaxNat	-0.0212243		5	GroupMaxNat	0.702309		5	GroupMaxNat	-0.514064		5	GroupMaxNat	-1.23047
5	GroupMaxNat	2.01946		5	GroupMaxNat	1.67824		5	GroupMaxNat	1.62711		5	GroupMaxNat	2.04822		5	GroupMaxNat	-1.04879
5	GroupMaxNat	-0.906143		5	GroupMaxNat	1.10365		5	GroupMaxNat	-1.18814		5	GroupMaxNat	-0.272864		5	GroupMaxNat	-2.18288
5	GroupMaxNat	0.285643		5	GroupMaxNat	-0.113096		5	GroupMaxNat	0.976517		5	GroupMaxNat	-1.75923		5	GroupMaxNat	-1.40566
5	GroupMaxNat	1.64617		5	GroupMaxNat	1.87838		5	GroupMaxNat	1.43935		5	GroupMaxNat	1.75195		5	GroupMaxNat	-0.0769348
5	GroupMaxNat	-0.0626966		5	GroupMaxNat	1.38473		5	GroupMaxNat	0.0699241		5	GroupMaxNat	0.702696		5	GroupMaxNat	-0.259467
5	GroupMaxNat	-1.14825		5	GroupMaxNat	0.22322		5	GroupMaxNat	-0.615682		5	GroupMaxNat	0.722617		5	GroupMaxNat	-0.0831602
5	GroupMaxSyn	1.5311		5	GroupMaxSyn	1.42828		5	GroupMaxSyn	1.2922		5	GroupMaxSyn	-0.659194		5	GroupMaxSyn	0.358835
5	GroupMaxSyn	1.20456		5	GroupMaxSyn	0.451331		5	GroupMaxSyn	0.962356		5	GroupMaxSyn	0.029717		5	GroupMaxSyn	1.27088
5	GroupMaxSyn	1.10008		5	GroupMaxSyn	0.526451		5	GroupMaxSyn	1.0568		5	GroupMaxSyn	0.647384		5	GroupMaxSyn	1.07981
5	GroupMaxSyn	0.240243		5	GroupMaxSyn	-0.965725		5	GroupMaxSyn	-1.02801		5	GroupMaxSyn	-1.68986		5	GroupMaxSyn	-0.766725
5	GroupMaxSyn	0.581204		5	GroupMaxSyn	0.636895		5	GroupMaxSyn	0.594214		5	GroupMaxSyn	-0.381678		5	GroupMaxSyn	-0.0162736
5	GroupMaxSyn	2.25023		5	GroupMaxSyn	1.45482		5	GroupMaxSyn	2.67805		5	GroupMaxSyn	0.29689		5	GroupMaxSyn	0.671144
5	GroupMaxSyn	-0.96028		5	GroupMaxSyn	-0.659004		5	GroupMaxSyn	-0.429251		5	GroupMaxSyn	0.174975		5	GroupMaxSyn	-0.135532
5	GroupMaxSyn	1.21557		5	GroupMaxSyn	-0.0227225		5	GroupMaxSyn	0.772329		5	GroupMaxSyn	0.264945		5	GroupMaxSyn	1.09066
5	GroupMaxSyn	1.39519		5	GroupMaxSyn	0.406553		5	GroupMaxSyn	0.310047		5	GroupMaxSyn	-0.871059		5	GroupMaxSyn	1.40499
5	GroupMaxSyn	1.73516		5	GroupMaxSyn	1.0103		5	GroupMaxSyn	0.801914		5	GroupMaxSyn	0.934093		5	GroupMaxSyn	0.433231
5	GroupMaxSyn	1.87245		5	GroupMaxSyn	1.37173		5	GroupMaxSyn	1.39654		5	GroupMaxSyn	0.254192		5	GroupMaxSyn	0.917358
5	GroupMaxSyn	0.279683		5	GroupMaxSyn	-0.593814		5	GroupMaxSyn	0.551379		5	GroupMaxSyn	0.198388		5	GroupMaxSyn	-0.573613
5	GroupMaxSyn	0.346928		5	GroupMaxSyn	0.516816		5	GroupMaxSyn	1.00424		5	GroupMaxSyn	0.187347		5	GroupMaxSyn	-0.773258
5	GroupMaxSyn	0.365291		5	GroupMaxSyn	1.06571		5	GroupMaxSyn	-0.104892		5	GroupMaxSyn	-0.481811		5	GroupMaxSyn	0.565722
5	GroupMaxSyn	1.09479		5	GroupMaxSyn	0.843702		5	GroupMaxSyn	1.28461		5	GroupMaxSyn	-1.70106		5	GroupMaxSyn	-1.35507
5	GroupMaxSyn	-0.395004		5	GroupMaxSyn	-0.37437		5	GroupMaxSyn	-0.389444		5	GroupMaxSyn	-0.278511		5	GroupMaxSyn	0.378476
5	GroupMaxSyn	-0.481598		5	GroupMaxSyn	-0.924083		5	GroupMaxSyn	-1.23553		5	GroupMaxSyn	0.896061		5	GroupMaxSyn	0.0260806
5	GroupMaxSyn	2.48788		5	GroupMaxSyn	1.42023		5	GroupMaxSyn	3.31343		5	GroupMaxSyn	0.203582		5	GroupMaxSyn	0.990209
5	GroupMaxSyn	0.408582		5	GroupMaxSyn	1.0869		5	GroupMaxSyn	0.417037		5	GroupMaxSyn	-0.315877		5	GroupMaxSyn	0.0207773
5	GroupMaxSyn	0.363611		5	GroupMaxSyn	0.873553		5	GroupMaxSyn	0.333157		5	GroupMaxSyn	0.1511		5	GroupMaxSyn	1.52265
5	GroupMaxSyn	-0.03661		5	GroupMaxSyn	0.482483		5	GroupMaxSyn	0.0282103		5	GroupMaxSyn	-2.39193		5	GroupMaxSyn	-0.17915
5	GroupMaxSyn	0.680998		5	GroupMaxSyn	2.19382		5	GroupMaxSyn	1.43878		5	GroupMaxSyn	0.566967		5	GroupMaxSyn	-0.584321
5	GroupMaxSyn	0.416354		5	GroupMaxSyn	0.1016		5	GroupMaxSyn	0.480677		5	GroupMaxSyn	-0.209133		5	GroupMaxSyn	1.49218
5	GroupMaxSyn	0.114763		5	GroupMaxSyn	-0.409602		5	GroupMaxSyn	0.145494		5	GroupMaxSyn	-0.86236		5	GroupMaxSyn	-0.767168
5	GroupMaxSyn	1.02777		5	GroupMaxSyn	1.05076		5	GroupMaxSyn	1.03851		5	GroupMaxSyn	-0.00215334		5	GroupMaxSyn	1.92933
5	GroupMaxSyn	1.05331		5	GroupMaxSyn	0.620154		5	GroupMaxSyn	1.50554		5	GroupMaxSyn	-0.017866		5	GroupMaxSyn	0.14247
5	GroupMaxSyn	-0.679011		5	GroupMaxSyn	-0.580538		5	GroupMaxSyn	-0.385916		5	GroupMaxSyn	-0.91729		5	GroupMaxSyn	0.0995704
5	GroupMaxSyn	0.3436		5	GroupMaxSyn	-0.0438706		5	GroupMaxSyn	0.349974		5	GroupMaxSyn	-0.63184		5	GroupMaxSyn	0.106698
5	GroupMaxSyn	0.387634		5	GroupMaxSyn	0.58566		5	GroupMaxSyn	0.517382		5	GroupMaxSyn	-1.12488		5	GroupMaxSyn	0.385235
5	GroupMaxSyn	-0.473015		5	GroupMaxSyn	-0.702828		5	GroupMaxSyn	-0.268991		5	GroupMaxSyn	0.016809		5	GroupMaxSyn	-0.209919
5	GroupMaxSyn	0.742393		5	GroupMaxSyn	0.774462		5	GroupMaxSyn	1.48407		5	GroupMaxSyn	-0.141888		5	GroupMaxSyn	0.281252
5	GroupMaxSyn	0.7129		5	GroupMaxSyn	0.0648392		5	GroupMaxSyn	0.865066		5	GroupMaxSyn	-0.736389		5	GroupMaxSyn	-1.42719
5	GroupMaxSyn	0.420431		5	GroupMaxSyn	0.161025		5	GroupMaxSyn	0.0784703		5	GroupMaxSyn	-0.739329		5	GroupMaxSyn	0.00444611
5	GroupMaxSyn	-0.521888		5	GroupMaxSyn	-0.101493		5	GroupMaxSyn	-0.376743		5	GroupMaxSyn	0.359166		5	GroupMaxSyn	0.365482
5	GroupMaxSyn	0.830578		5	GroupMaxSyn	1.08165		5	GroupMaxSyn	0.826631		5	GroupMaxSyn	0.0995872		5	GroupMaxSyn	0.293885
5	GroupMaxSyn	0.733593		5	GroupMaxSyn	0.426987		5	GroupMaxSyn	0.845423		5	GroupMaxSyn	-0.300195		5	GroupMaxSyn	1.17019
5	GroupMaxSyn	0.783265		5	GroupMaxSyn	1.35952		5	GroupMaxSyn	0.862221		5	GroupMaxSyn	0.211037		5	GroupMaxSyn	0.0997118
5	GroupMaxSyn	1.10717		5	GroupMaxSyn	2.20354		5	GroupMaxSyn	2.68294		5	GroupMaxSyn	2.13155		5	GroupMaxSyn	1.44252
5	GroupMaxSyn	0.226539		5	GroupMaxSyn	-0.302425		5	GroupMaxSyn	-0.464133		5	GroupMaxSyn	0.356507		5	GroupMaxSyn	0.318117
5	GroupMaxSyn	1.27661		5	GroupMaxSyn	0.965814		5	GroupMaxSyn	1.35534		5	GroupMaxSyn	-0.533975		5	GroupMaxSyn	0.725802
5	GroupAvgNat	0.335056		5	GroupAvgNat	0.296876		5	GroupAvgNat	1.6649		5	GroupAvgNat	0.784161		5	GroupAvgNat	-0.113738
5	GroupAvgNat	-0.668192		5	GroupAvgNat	-1.31668		5	GroupAvgNat	-0.370711		5	GroupAvgNat	-0.42119		5	GroupAvgNat	0.109038
5	GroupAvgNat	1.22204		5	GroupAvgNat	-0.0754851		5	GroupAvgNat	1.80626		5	GroupAvgNat	2.07049		5	GroupAvgNat	-0.955565
5	GroupAvgNat	0.479878		5	GroupAvgNat	0.849155		5	GroupAvgNat	-0.0630195		5	GroupAvgNat	-0.0914529		5	GroupAvgNat	0.00519989
5	GroupAvgNat	-0.713371		5	GroupAvgNat	-0.140863		5	GroupAvgNat	-0.658161		5	GroupAvgNat	-1.67534		5	GroupAvgNat	0.240196
5	GroupAvgNat	-0.842589		5	GroupAvgNat	-0.34799		5	GroupAvgNat	-0.50989		5	GroupAvgNat	-1.17701		5	GroupAvgNat	-0.582401
5	GroupAvgNat	-0.466771		5	GroupAvgNat	-0.105781		5	GroupAvgNat	-1.05992		5	GroupAvgNat	-1.43384		5	GroupAvgNat	0.547178
5	GroupAvgNat	0.831865		5	GroupAvgNat	-0.376008		5	GroupAvgNat	0.0921005		5	GroupAvgNat	-0.48264		5	GroupAvgNat	-0.233749
5	GroupAvgNat	-0.847227		5	GroupAvgNat	-0.520047		5	GroupAvgNat	-0.60531		5	GroupAvgNat	-1.44386		5	GroupAvgNat	1.08212
5	GroupAvgNat	-1.11348		5	GroupAvgNat	-1.26702		5	GroupAvgNat	-0.69218		5	GroupAvgNat	-0.475679		5	GroupAvgNat	-1.95694
5	GroupAvgNat	0.409299		5	GroupAvgNat	-0.243763		5	GroupAvgNat	1.77634		5	GroupAvgNat	2.49443		5	GroupAvgNat	-1.49355
5	GroupAvgNat	-0.219897		5	GroupAvgNat	0.113852		5	GroupAvgNat	-0.606227		5	GroupAvgNat	-0.961068		5	GroupAvgNat	-1.51396
5	GroupAvgNat	-1.37076		5	GroupAvgNat	-1.28227		5	GroupAvgNat	-2.35666		5	GroupAvgNat	-1.81743		5	GroupAvgNat	-0.718303
5	GroupAvgNat	-0.0224111		5	GroupAvgNat	-1.57574		5	GroupAvgNat	-0.877692		5	GroupAvgNat	-0.418917		5	GroupAvgNat	-0.889562
5	GroupAvgNat	-1.03411		5	GroupAvgNat	-0.147943		5	GroupAvgNat	-1.30386		5	GroupAvgNat	-0.824895		5	GroupAvgNat	-1.21012
5	GroupAvgNat	-0.628531		5	GroupAvgNat	-0.714551		5	GroupAvgNat	-0.948837		5	GroupAvgNat	-0.0945817		5	GroupAvgNat	2.21034
5	GroupAvgNat	-0.284256		5	GroupAvgNat	-0.0759196		5	GroupAvgNat	-0.559936		5	GroupAvgNat	-1.03926		5	GroupAvgNat	0.979571
5	GroupAvgNat	0.228141		5	GroupAvgNat	-0.0872513		5	GroupAvgNat	0.0739268		5	GroupAvgNat	-0.02462		5	GroupAvgNat	-0.0746608
5	GroupAvgNat	1.06079		5	GroupAvgNat	0.0363826		5	GroupAvgNat	0.906817		5	GroupAvgNat	-0.0446419		5	GroupAvgNat	1.81713
5	GroupAvgNat	-1.74222		5	GroupAvgNat	-1.38891		5	GroupAvgNat	-0.924494		5	GroupAvgNat	0.0635138		5	GroupAvgNat	-0.0472671
5	GroupAvgNat	0.751117		5	GroupAvgNat	0.305092		5	GroupAvgNat	1.69359		5	GroupAvgNat	2.01579		5	GroupAvgNat	-1.54989
5	GroupAvgNat	-1.04593		5	GroupAvgNat	-0.342926		5	GroupAvgNat	-0.766718		5	GroupAvgNat	-0.745861		5	GroupAvgNat	-0.521865
5	GroupAvgNat	-1.21925		5	GroupAvgNat	-1.78466		5	GroupAvgNat	-1.05601		5	GroupAvgNat	1.14952		5	GroupAvgNat	-1.85275
5	GroupAvgNat	-2.03014		5	GroupAvgNat	-0.630468		5	GroupAvgNat	-2.03714		5	GroupAvgNat	-0.82574		5	GroupAvgNat	-0.424369
5	GroupAvgNat	-2.51705		5	GroupAvgNat	-2.12581		5	GroupAvgNat	-1.5043		5	GroupAvgNat	-0.575543		5	GroupAvgNat	-0.498561
5	GroupAvgNat	0.309554		5	GroupAvgNat	0.981833		5	GroupAvgNat	1.10657		5	GroupAvgNat	2.96429		5	GroupAvgNat	1.15154
5	GroupAvgNat	-0.257203		5	GroupAvgNat	-0.366548		5	GroupAvgNat	0.362303		5	GroupAvgNat	0.70127		5	GroupAvgNat	0.890991
5	GroupAvgNat	0.132796		5	GroupAvgNat	0.895894		5	GroupAvgNat	-0.133193		5	GroupAvgNat	-1.26581		5	GroupAvgNat	-0.416405
5	GroupAvgNat	-1.3377		5	GroupAvgNat	-1.63688		5	GroupAvgNat	-0.200359		5	GroupAvgNat	-0.689324		5	GroupAvgNat	1.20834
5	GroupAvgNat	0.118563		5	GroupAvgNat	-0.251976		5	GroupAvgNat	-0.0201653		5	GroupAvgNat	-1.13803		5	GroupAvgNat	1.16949
5	GroupAvgNat	-0.220022		5	GroupAvgNat	0.410309		5	GroupAvgNat	0.0509753		5	GroupAvgNat	0.793803		5	GroupAvgNat	1.08008
5	GroupAvgNat	-0.319804		5	GroupAvgNat	-0.286036		5	GroupAvgNat	-1.39082		5	GroupAvgNat	-0.0553642		5	GroupAvgNat	-0.199366
5	GroupAvgNat	-0.290658		5	GroupAvgNat	-1.07499		5	GroupAvgNat	-0.367901		5	GroupAvgNat	-0.842983		5	GroupAvgNat	-0.49346
5	GroupAvgNat	1.22302		5	GroupAvgNat	0.389717		5	GroupAvgNat	0.514691		5	GroupAvgNat	-0.00957157		5	GroupAvgNat	0.953247
5	GroupAvgNat	1.67719		5	GroupAvgNat	0.257742		5	GroupAvgNat	1.31777		5	GroupAvgNat	1.14768		5	GroupAvgNat	1.18616
5	GroupAvgNat	-0.415586		5	GroupAvgNat	0.0332577		5	GroupAvgNat	-0.685804		5	GroupAvgNat	-1.83159		5	GroupAvgNat	0.651379
5	GroupAvgNat	-0.46113		5	GroupAvgNat	0.180813		5	GroupAvgNat	-0.45188		5	GroupAvgNat	-0.780777		5	GroupAvgNat	0.856007
5	GroupAvgNat	-2.54022		5	GroupAvgNat	-1.42971		5	GroupAvgNat	-1.10481		5	GroupAvgNat	-1.38536		5	GroupAvgNat	0.734357
5	GroupAvgNat	0.0203097		5	GroupAvgNat	-0.428866		5	GroupAvgNat	-0.193535		5	GroupAvgNat	-0.543683		5	GroupAvgNat	-0.431079
5	GroupAvgNat	-0.211976		5	GroupAvgNat	-1.13596		5	GroupAvgNat	-0.515313		5	GroupAvgNat	-1.10541		5	GroupAvgNat	1.46167
5	GroupAvgSyn	-1.3884		5	GroupAvgSyn	-1.10643		5	GroupAvgSyn	-1.4423		5	GroupAvgSyn	-0.49199		5	GroupAvgSyn	0.286408
5	GroupAvgSyn	-1.56925		5	GroupAvgSyn	-0.81366		5	GroupAvgSyn	-1.37424		5	GroupAvgSyn	-1.31253		5	GroupAvgSyn	0.417754
5	GroupAvgSyn	-0.754975		5	GroupAvgSyn	-0.64606		5	GroupAvgSyn	-1.07369		5	GroupAvgSyn	-0.286736		5	GroupAvgSyn	0.788737
5	GroupAvgSyn	1.07907		5	GroupAvgSyn	0.33008		5	GroupAvgSyn	1.72745		5	GroupAvgSyn	0.117712		5	GroupAvgSyn	0.180729
5	GroupAvgSyn	-0.160222		5	GroupAvgSyn	1.05064		5	GroupAvgSyn	0.437328		5	GroupAvgSyn	1.8646		5	GroupAvgSyn	-0.406079
5	GroupAvgSyn	-0.295923		5	GroupAvgSyn	1.98224		5	GroupAvgSyn	0.349347		5	GroupAvgSyn	0.188299		5	GroupAvgSyn	-0.126381
5	GroupAvgSyn	0.878212		5	GroupAvgSyn	-0.222871		5	GroupAvgSyn	0.406052		5	GroupAvgSyn	-0.189294		5	GroupAvgSyn	-0.629021
5	GroupAvgSyn	0.0236069		5	GroupAvgSyn	-0.471874		5	GroupAvgSyn	-0.864527		5	GroupAvgSyn	-0.994554		5	GroupAvgSyn	0.561308
5	GroupAvgSyn	-1.75865		5	GroupAvgSyn	-1.59561		5	GroupAvgSyn	-0.571255		5	GroupAvgSyn	0.885018		5	GroupAvgSyn	0.722625
5	GroupAvgSyn	-0.0629425		5	GroupAvgSyn	-0.890435		5	GroupAvgSyn	-0.176569		5	GroupAvgSyn	0.15477		5	GroupAvgSyn	-0.52623
5	GroupAvgSyn	0.379629		5	GroupAvgSyn	-0.396819		5	GroupAvgSyn	0.227338		5	GroupAvgSyn	-0.187121		5	GroupAvgSyn	-0.926923
5	GroupAvgSyn	-2.56848		5	GroupAvgSyn	-1.50316		5	GroupAvgSyn	-2.1232		5	GroupAvgSyn	-1.34118		5	GroupAvgSyn	-0.0424179
5	GroupAvgSyn	-0.0591551		5	GroupAvgSyn	0.0346339		5	GroupAvgSyn	0.0636719		5	GroupAvgSyn	0.809307		5	GroupAvgSyn	1.56984
5	GroupAvgSyn	0.318425		5	GroupAvgSyn	0.0942715		5	GroupAvgSyn	0.446022		5	GroupAvgSyn	-0.854091		5	GroupAvgSyn	-0.0910011
5	GroupAvgSyn	-0.14096		5	GroupAvgSyn	-0.162906		5	GroupAvgSyn	0.0224968		5	GroupAvgSyn	-2.10822		5	GroupAvgSyn	-0.805869
5	GroupAvgSyn	-0.967052		5	GroupAvgSyn	-0.890046		5	GroupAvgSyn	0.254275		5	GroupAvgSyn	1.39063		5	GroupAvgSyn	-0.256107
5	GroupAvgSyn	0.327533		5	GroupAvgSyn	-0.288171		5	GroupAvgSyn	-0.0723337		5	GroupAvgSyn	-1.47578		5	GroupAvgSyn	-0.265827
5	GroupAvgSyn	-1.8874		5	GroupAvgSyn	-0.870366		5	GroupAvgSyn	-0.89198		5	GroupAvgSyn	-1.57041		5	GroupAvgSyn	-1.14141
5	GroupAvgSyn	0.57881		5	GroupAvgSyn	0.421925		5	GroupAvgSyn	1.20965		5	GroupAvgSyn	0.0299457		5	GroupAvgSyn	0.0705171
5	GroupAvgSyn	0.790122		5	GroupAvgSyn	1.87576		5	GroupAvgSyn	1.31926		5	GroupAvgSyn	0.2295		5	GroupAvgSyn	-2.18848
5	GroupAvgSyn	-1.58695		5	GroupAvgSyn	-0.843119		5	GroupAvgSyn	0.0815491		5	GroupAvgSyn	-0.193111		5	GroupAvgSyn	0.676434
5	GroupAvgSyn	-1.1865		5	GroupAvgSyn	-0.401056		5	GroupAvgSyn	-0.359934		5	GroupAvgSyn	-1.08259		5	GroupAvgSyn	0.433161
5	GroupAvgSyn	-2.41753		5	GroupAvgSyn	-1.29352		5	GroupAvgSyn	-2.00729		5	GroupAvgSyn	-1.93242		5	GroupAvgSyn	-0.808686
5	GroupAvgSyn	-0.0739357		5	GroupAvgSyn	-0.317281		5	GroupAvgSyn	0.510401		5	GroupAvgSyn	-1.44447		5	GroupAvgSyn	-0.349656
5	GroupAvgSyn	-1.95396		5	GroupAvgSyn	-1.87874		5	GroupAvgSyn	-1.53354		5	GroupAvgSyn	-1.54514		5	GroupAvgSyn	-0.937117
5	GroupAvgSyn	-0.726623		5	GroupAvgSyn	-0.219783		5	GroupAvgSyn	-0.384178		5	GroupAvgSyn	-0.846179		5	GroupAvgSyn	0.249329
5	GroupAvgSyn	-1.48608		5	GroupAvgSyn	-2.96598		5	GroupAvgSyn	-0.491374		5	GroupAvgSyn	1.16786		5	GroupAvgSyn	3.25854
5	GroupAvgSyn	-0.964593		5	GroupAvgSyn	-0.763854		5	GroupAvgSyn	-0.403477		5	GroupAvgSyn	0.415491		5	GroupAvgSyn	0.0272684
5	GroupAvgSyn	0.30493		5	GroupAvgSyn	1.77816		5	GroupAvgSyn	0.60557		5	GroupAvgSyn	-1.23113		5	GroupAvgSyn	-1.48339
5	GroupAvgSyn	0.994347		5	GroupAvgSyn	1.24696		5	GroupAvgSyn	1.15828		5	GroupAvgSyn	1.13291		5	GroupAvgSyn	-0.443164
5	GroupAvgSyn	-0.0365569		5	GroupAvgSyn	1.10469		5	GroupAvgSyn	1.28826		5	GroupAvgSyn	2.00446		5	GroupAvgSyn	-0.6199
5	GroupAvgSyn	0.270874		5	GroupAvgSyn	0.475842		5	GroupAvgSyn	-0.14578		5	GroupAvgSyn	-1.4524		5	GroupAvgSyn	-2.02683
5	GroupAvgSyn	0.733664		5	GroupAvgSyn	2.99241		5	GroupAvgSyn	1.71266		5	GroupAvgSyn	1.89722		5	GroupAvgSyn	-0.0171706
5	GroupAvgSyn	-1.41495		5	GroupAvgSyn	0.720841		5	GroupAvgSyn	-0.447529		5	GroupAvgSyn	-0.37831		5	GroupAvgSyn	1.07365
5	GroupAvgSyn	0.957943		5	GroupAvgSyn	1.72585		5	GroupAvgSyn	0.735254		5	GroupAvgSyn	-0.180599		5	GroupAvgSyn	-2.51454
5	GroupAvgSyn	-1.61334		5	GroupAvgSyn	-1.4233		5	GroupAvgSyn	-0.509322		5	GroupAvgSyn	1.15102		5	GroupAvgSyn	-0.517702
5	GroupAvgSyn	-0.126563		5	GroupAvgSyn	-0.694762		5	GroupAvgSyn	0.516431		5	GroupAvgSyn	1.43213		5	GroupAvgSyn	1.8033
5	GroupAvgSyn	-0.321468		5	GroupAvgSyn	0.111202		5	GroupAvgSyn	-0.570481		5	GroupAvgSyn	0.662191		5	GroupAvgSyn	-0.23875
5	GroupAvgSyn	1.07107		5	GroupAvgSyn	-0.166434		5	GroupAvgSyn	0.419557		5	GroupAvgSyn	-1.76532		5	GroupAvgSyn	-0.790601
5	GroupAvgSyn	-2.52779		5	GroupAvgSyn	-1.24097		5	GroupAvgSyn	-2.37396		5	GroupAvgSyn	-1.58365		5	GroupAvgSyn	0.30879
6	GroupMaxNat	2.62031		6	GroupMaxNat	2.31218		6	GroupMaxNat	1.96946		6	GroupMaxNat	-0.113797		6	GroupMaxNat	-0.0637818
6	GroupMaxNat	-1.40048		6	GroupMaxNat	-2.21665		6	GroupMaxNat	-2.03208		6	GroupMaxNat	-0.281062		6	GroupMaxNat	-1.09353
6	GroupMaxNat	1.52756		6	GroupMaxNat	0.624248		6	GroupMaxNat	0.93131		6	GroupMaxNat	-0.0972814		6	GroupMaxNat	0.0271067
6	GroupMaxNat	0.968657		6	GroupMaxNat	0.882378		6	GroupMaxNat	0.227141		6	GroupMaxNat	0.972333		6	GroupMaxNat	0.332816
6	GroupMaxNat	2.36198		6	GroupMaxNat	1.8306		6	GroupMaxNat	2.21234		6	GroupMaxNat	-1.58521		6	GroupMaxNat	-2.59429
6	GroupMaxNat	0.975293		6	GroupMaxNat	0.125259		6	GroupMaxNat	0.972195		6	GroupMaxNat	-0.245745		6	GroupMaxNat	-1.23727
6	GroupMaxNat	1.27648		6	GroupMaxNat	0.580521		6	GroupMaxNat	2.16169		6	GroupMaxNat	-0.972457		6	GroupMaxNat	0.554678
6	GroupMaxNat	0.0918847		6	GroupMaxNat	-0.590214		6	GroupMaxNat	-0.820872		6	GroupMaxNat	-0.231941		6	GroupMaxNat	0.0902437
6	GroupMaxNat	-0.275645		6	GroupMaxNat	-1.00382		6	GroupMaxNat	0.744021		6	GroupMaxNat	1.98748		6	GroupMaxNat	2.40843
6	GroupMaxNat	1.82994		6	GroupMaxNat	0.624976		6	GroupMaxNat	2.25758		6	GroupMaxNat	-0.44213		6	GroupMaxNat	-0.852702
6	GroupMaxNat	0.528101		6	GroupMaxNat	-0.12181		6	GroupMaxNat	0.357215		6	GroupMaxNat	-0.893649		6	GroupMaxNat	-1.53551
6	GroupMaxNat	0.734817		6	GroupMaxNat	-0.762562		6	GroupMaxNat	-0.698808		6	GroupMaxNat	-0.996769		6	GroupMaxNat	0.257405
6	GroupMaxNat	-0.842623		6	GroupMaxNat	-1.58557		6	GroupMaxNat	-0.641842		6	GroupMaxNat	0.000378128		6	GroupMaxNat	0.354203
6	GroupMaxNat	1.70945		6	GroupMaxNat	0.727014		6	GroupMaxNat	0.024957		6	GroupMaxNat	-0.178548		6	GroupMaxNat	-0.745497
6	GroupMaxNat	0.696246		6	GroupMaxNat	-0.35477		6	GroupMaxNat	-0.447986		6	GroupMaxNat	-0.94913		6	GroupMaxNat	0.0500056
6	GroupMaxNat	0.0188712		6	GroupMaxNat	-1.47851		6	GroupMaxNat	-0.70452		6	GroupMaxNat	0.0236913		6	GroupMaxNat	0.0740846
6	GroupMaxNat	0.147095		6	GroupMaxNat	-0.339487		6	GroupMaxNat	-0.412069		6	GroupMaxNat	-0.0794116		6	GroupMaxNat	-1.16096
6	GroupMaxNat	0.597864		6	GroupMaxNat	-0.412774		6	GroupMaxNat	0.578904		6	GroupMaxNat	-0.0843686		6	GroupMaxNat	1.43865
6	GroupMaxNat	1.16494		6	GroupMaxNat	-0.0612491		6	GroupMaxNat	1.36337		6	GroupMaxNat	1.35915		6	GroupMaxNat	-0.257254
6	GroupMaxNat	2.09574		6	GroupMaxNat	1.55383		6	GroupMaxNat	3.03151		6	GroupMaxNat	2.08563		6	GroupMaxNat	1.31598
6	GroupMaxNat	1.46677		6	GroupMaxNat	1.05831		6	GroupMaxNat	2.59501		6	GroupMaxNat	0.832751		6	GroupMaxNat	0.935616
6	GroupMaxNat	-1.18163		6	GroupMaxNat	-0.686409		6	GroupMaxNat	-1.12641		6	GroupMaxNat	0.789697		6	GroupMaxNat	-0.453202
6	GroupMaxNat	0.859192		6	GroupMaxNat	-0.00838286		6	GroupMaxNat	0.0328432		6	GroupMaxNat	-1.09719		6	GroupMaxNat	-0.964459
6	GroupMaxNat	1.20766		6	GroupMaxNat	0.437095		6	GroupMaxNat	0.9126		6	GroupMaxNat	0.624974		6	GroupMaxNat	0.749014
6	GroupMaxNat	2.71524		6	GroupMaxNat	1.71562		6	GroupMaxNat	1.45862		6	GroupMaxNat	0.613756		6	GroupMaxNat	0.783321
6	GroupMaxNat	2.00695		6	GroupMaxNat	2.04374		6	GroupMaxNat	3.01675		6	GroupMaxNat	1.47588		6	GroupMaxNat	-0.42282
6	GroupMaxNat	2.14448		6	GroupMaxNat	1.29867		6	GroupMaxNat	2.19616		6	GroupMaxNat	0.929213		6	GroupMaxNat	-0.260622
6	GroupMaxNat	1.78779		6	GroupMaxNat	1.04917		6	GroupMaxNat	0.962018		6	GroupMaxNat	1.4326		6	GroupMaxNat	1.02561
6	GroupMaxNat	0.851408		6	GroupMaxNat	0.4382		6	GroupMaxNat	1.10403		6	GroupMaxNat	-0.711925		6	GroupMaxNat	-1.0482
6	GroupMaxNat	0.907065		6	GroupMaxNat	0.242576		6	GroupMaxNat	1.24317		6	GroupMaxNat	-0.932985		6	GroupMaxNat	0.434433
6	GroupMaxNat	0.92374		6	GroupMaxNat	0.03775		6	GroupMaxNat	0.867147		6	GroupMaxNat	-1.7744		6	GroupMaxNat	-1.72408
6	GroupMaxNat	0.349228		6	GroupMaxNat	0.237747		6	GroupMaxNat	1.14508		6	GroupMaxNat	-0.133551		6	GroupMaxNat	-0.3222
6	GroupMaxNat	0.406044		6	GroupMaxNat	0.236992		6	GroupMaxNat	1.30458		6	GroupMaxNat	-0.852067		6	GroupMaxNat	0.030038
6	GroupMaxNat	-0.588197		6	GroupMaxNat	-1.47976		6	GroupMaxNat	-0.559893		6	GroupMaxNat	-1.09008		6	GroupMaxNat	0.265006
6	GroupMaxNat	2.45754		6	GroupMaxNat	1.78882		6	GroupMaxNat	2.98886		6	GroupMaxNat	-0.0760326		6	GroupMaxNat	0.749799
6	GroupMaxNat	2.06397		6	GroupMaxNat	0.817837		6	GroupMaxNat	2.05016		6	GroupMaxNat	0.576354		6	GroupMaxNat	-1.15941
6	GroupMaxNat	1.39452		6	GroupMaxNat	1.16332		6	GroupMaxNat	1.42496		6	GroupMaxNat	0.34636		6	GroupMaxNat	-0.604201
6	GroupMaxNat	0.96637		6	GroupMaxNat	0.591294		6	GroupMaxNat	2.16059		6	GroupMaxNat	1.92708		6	GroupMaxNat	0.318204
6	GroupMaxNat	-1.08268		6	GroupMaxNat	-1.99198		6	GroupMaxNat	-1.448		6	GroupMaxNat	-0.465557		6	GroupMaxNat	-0.376935
6	GroupMaxNat	0.755105		6	GroupMaxNat	-0.164233		6	GroupMaxNat	-0.52829		6	GroupMaxNat	0.545029		6	GroupMaxNat	-1.2507
6	GroupMaxSyn	0.672479		6	GroupMaxSyn	0.591765		6	GroupMaxSyn	0.930448		6	GroupMaxSyn	1.42004		6	GroupMaxSyn	1.21401
6	GroupMaxSyn	0.347024		6	GroupMaxSyn	0.0682118		6	GroupMaxSyn	-0.644284		6	GroupMaxSyn	1.77864		6	GroupMaxSyn	1.22841
6	GroupMaxSyn	-0.690995		6	GroupMaxSyn	-2.48034		6	GroupMaxSyn	-0.544632		6	GroupMaxSyn	-1.10247		6	GroupMaxSyn	-0.525575
6	GroupMaxSyn	-0.430955		6	GroupMaxSyn	-1.00731		6	GroupMaxSyn	-0.0180044		6	GroupMaxSyn	-0.561569		6	GroupMaxSyn	1.22621
6	GroupMaxSyn	0.814548		6	GroupMaxSyn	0.83251		6	GroupMaxSyn	1.98362		6	GroupMaxSyn	0.50345		6	GroupMaxSyn	0.483062
6	GroupMaxSyn	0.603458		6	GroupMaxSyn	-0.89698		6	GroupMaxSyn	-0.110557		6	GroupMaxSyn	-1.16716		6	GroupMaxSyn	-0.43658
6	GroupMaxSyn	1.42749		6	GroupMaxSyn	1.1274		6	GroupMaxSyn	1.8322		6	GroupMaxSyn	0.58264		6	GroupMaxSyn	0.410291
6	GroupMaxSyn	1.36448		6	GroupMaxSyn	1.17609		6	GroupMaxSyn	2.15897		6	GroupMaxSyn	0.55313		6	GroupMaxSyn	0.531798
6	GroupMaxSyn	1.05336		6	GroupMaxSyn	0.812901		6	GroupMaxSyn	2.31092		6	GroupMaxSyn	0.791441		6	GroupMaxSyn	0.743541
6	GroupMaxSyn	1.02082		6	GroupMaxSyn	0.843112		6	GroupMaxSyn	1.07602		6	GroupMaxSyn	1.7501		6	GroupMaxSyn	1.54452
6	GroupMaxSyn	1.06767		6	GroupMaxSyn	1.09339		6	GroupMaxSyn	0.550513		6	GroupMaxSyn	0.932344		6	GroupMaxSyn	0.225868
6	GroupMaxSyn	0.626709		6	GroupMaxSyn	-0.0298781		6	GroupMaxSyn	-0.123972		6	GroupMaxSyn	0.259065		6	GroupMaxSyn	-0.028654
6	GroupMaxSyn	-1.03685		6	GroupMaxSyn	-0.71729		6	GroupMaxSyn	-0.44875		6	GroupMaxSyn	1.12584		6	GroupMaxSyn	1.65004
6	GroupMaxSyn	1.05808		6	GroupMaxSyn	0.230989		6	GroupMaxSyn	1.21853		6	GroupMaxSyn	0.681339		6	GroupMaxSyn	1.50783
6	GroupMaxSyn	1.85358		6	GroupMaxSyn	1.70897		6	GroupMaxSyn	2.53796		6	GroupMaxSyn	1.16894		6	GroupMaxSyn	1.03294
6	GroupMaxSyn	2.54179		6	GroupMaxSyn	2.01211		6	GroupMaxSyn	2.57368		6	GroupMaxSyn	0.33064		6	GroupMaxSyn	0.883783
6	GroupMaxSyn	0.639892		6	GroupMaxSyn	-0.328501		6	GroupMaxSyn	0.78138		6	GroupMaxSyn	-0.895855		6	GroupMaxSyn	0.407456
6	GroupMaxSyn	0.975347		6	GroupMaxSyn	0.363707		6	GroupMaxSyn	0.919111		6	GroupMaxSyn	1.60056		6	GroupMaxSyn	1.90081
6	GroupMaxSyn	0.400507		6	GroupMaxSyn	-0.0514534		6	GroupMaxSyn	0.104474		6	GroupMaxSyn	-0.687996		6	GroupMaxSyn	-0.14677
6	GroupMaxSyn	0.0106565		6	GroupMaxSyn	-0.415738		6	GroupMaxSyn	-0.132495		6	GroupMaxSyn	1.03354		6	GroupMaxSyn	-0.359818
6	GroupMaxSyn	-0.351273		6	GroupMaxSyn	-0.209462		6	GroupMaxSyn	-0.510647		6	GroupMaxSyn	-1.3131		6	GroupMaxSyn	-0.479421
6	GroupMaxSyn	0.162397		6	GroupMaxSyn	-0.135909		6	GroupMaxSyn	-0.197925		6	GroupMaxSyn	-0.0410637		6	GroupMaxSyn	-0.0660678
6	GroupMaxSyn	0.553088		6	GroupMaxSyn	0.46767		6	GroupMaxSyn	1.07707		6	GroupMaxSyn	-0.722587		6	GroupMaxSyn	-0.241233
6	GroupMaxSyn	0.994266		6	GroupMaxSyn	0.498389		6	GroupMaxSyn	0.539675		6	GroupMaxSyn	0.516234		6	GroupMaxSyn	-0.605974
6	GroupMaxSyn	1.56916		6	GroupMaxSyn	0.514632		6	GroupMaxSyn	1.29854		6	GroupMaxSyn	-1.09331		6	GroupMaxSyn	0.433053
6	GroupMaxSyn	2.53152		6	GroupMaxSyn	2.43089		6	GroupMaxSyn	2.08588		6	GroupMaxSyn	0.758146		6	GroupMaxSyn	1.14584
6	GroupMaxSyn	0.998391		6	GroupMaxSyn	0.814187		6	GroupMaxSyn	0.982932		6	GroupMaxSyn	1.07832		6	GroupMaxSyn	-0.429478
6	GroupMaxSyn	0.237494		6	GroupMaxSyn	-0.0945919		6	GroupMaxSyn	-0.261601		6	GroupMaxSyn	-0.65641		6	GroupMaxSyn	0.0553925
6	GroupMaxSyn	1.70936		6	GroupMaxSyn	0.932547		6	GroupMaxSyn	0.950867		6	GroupMaxSyn	-1.43306		6	GroupMaxSyn	-0.0867205
6	GroupMaxSyn	1.76955		6	GroupMaxSyn	0.851107		6	GroupMaxSyn	1.74438		6	GroupMaxSyn	0.619499		6	GroupMaxSyn	1.60025
6	GroupMaxSyn	0.790021		6	GroupMaxSyn	0.61517		6	GroupMaxSyn	1.38912		6	GroupMaxSyn	0.13888		6	GroupMaxSyn	-0.1115
6	GroupMaxSyn	-0.173105		6	GroupMaxSyn	-0.487653		6	GroupMaxSyn	-0.740283		6	GroupMaxSyn	-0.0293528		6	GroupMaxSyn	-0.421112
6	GroupMaxSyn	1.32181		6	GroupMaxSyn	1.25873		6	GroupMaxSyn	1.58531		6	GroupMaxSyn	0.21613		6	GroupMaxSyn	0.420689
6	GroupMaxSyn	-0.459851		6	GroupMaxSyn	-0.460575		6	GroupMaxSyn	-0.000186096		6	GroupMaxSyn	-0.59609		6	GroupMaxSyn	-1.40785
6	GroupMaxSyn	0.08515		6	GroupMaxSyn	-0.200112		6	GroupMaxSyn	0.693959		6	GroupMaxSyn	0.753045		6	GroupMaxSyn	1.14552
6	GroupMaxSyn	0.905246		6	GroupMaxSyn	0.290364		6	GroupMaxSyn	1.08589		6	GroupMaxSyn	1.12472		6	GroupMaxSyn	0.436437
6	GroupMaxSyn	1.09298		6	GroupMaxSyn	1.09368		6	GroupMaxSyn	2.00204		6	GroupMaxSyn	0.0752917		6	GroupMaxSyn	0.0299942
6	GroupMaxSyn	-1.23055		6	GroupMaxSyn	-1.54849		6	GroupMaxSyn	-0.222894		6	GroupMaxSyn	0.758225		6	GroupMaxSyn	1.82846
6	GroupMaxSyn	1.65815		6	GroupMaxSyn	1.63609		6	GroupMaxSyn	2.46777		6	GroupMaxSyn	0.157136		6	GroupMaxSyn	0.215533
6	GroupMaxSyn	0.620811		6	GroupMaxSyn	-0.0650007		6	GroupMaxSyn	0.651182		6	GroupMaxSyn	0.92473		6	GroupMaxSyn	1.71246
6	GroupAvgNat	-0.160467		6	GroupAvgNat	0.562712		6	GroupAvgNat	-0.0406565		6	GroupAvgNat	1.83909		6	GroupAvgNat	1.50912
6	GroupAvgNat	-0.591552		6	GroupAvgNat	0.0516816		6	GroupAvgNat	-0.323261		6	GroupAvgNat	1.2616		6	GroupAvgNat	1.60899
6	GroupAvgNat	-0.858696		6	GroupAvgNat	-1.41614		6	GroupAvgNat	0.226768		6	GroupAvgNat	0.475138		6	GroupAvgNat	-0.349256
6	GroupAvgNat	0.199911		6	GroupAvgNat	0.727449		6	GroupAvgNat	-0.0728017		6	GroupAvgNat	-0.877129		6	GroupAvgNat	-0.89093
6	GroupAvgNat	-0.552362		6	GroupAvgNat	0.361766		6	GroupAvgNat	-0.180321		6	GroupAvgNat	1.07006		6	GroupAvgNat	0.0510835
6	GroupAvgNat	-0.938494		6	GroupAvgNat	0.0554744		6	GroupAvgNat	-0.183491		6	GroupAvgNat	-0.366721		6	GroupAvgNat	-1.33692
6	GroupAvgNat	-1.85958		6	GroupAvgNat	-2.72838		6	GroupAvgNat	-1.68796		6	GroupAvgNat	1.02332		6	GroupAvgNat	0.389065
6	GroupAvgNat	-0.986165		6	GroupAvgNat	-0.784231		6	GroupAvgNat	-1.26511		6	GroupAvgNat	-1.23681		6	GroupAvgNat	0.129996
6	GroupAvgNat	-1.39273		6	GroupAvgNat	-0.909232		6	GroupAvgNat	-0.473342		6	GroupAvgNat	0.486636		6	GroupAvgNat	-0.526329
6	GroupAvgNat	0.0901933		6	GroupAvgNat	0.0779215		6	GroupAvgNat	-0.106459		6	GroupAvgNat	-0.570094		6	GroupAvgNat	-0.0330159
6	GroupAvgNat	1.70279		6	GroupAvgNat	1.1526		6	GroupAvgNat	1.87806		6	GroupAvgNat	0.0689791		6	GroupAvgNat	-0.198995
6	GroupAvgNat	0.47052		6	GroupAvgNat	0.227526		6	GroupAvgNat	0.133369		6	GroupAvgNat	-1.64362		6	GroupAvgNat	-0.433447
6	GroupAvgNat	-0.915907		6	GroupAvgNat	-0.94082		6	GroupAvgNat	-0.92121		6	GroupAvgNat	-0.752145		6	GroupAvgNat	-1.91648
6	GroupAvgNat	0.881326		6	GroupAvgNat	0.796337		6	GroupAvgNat	0.291476		6	GroupAvgNat	-0.915938		6	GroupAvgNat	-0.296188
6	GroupAvgNat	-1.57041		6	GroupAvgNat	-1.79424		6	GroupAvgNat	-2.69418		6	GroupAvgNat	-0.0729286		6	GroupAvgNat	-1.51207
6	GroupAvgNat	-1.79212		6	GroupAvgNat	-0.807039		6	GroupAvgNat	-0.763492		6	GroupAvgNat	0.84034		6	GroupAvgNat	1.52493
6	GroupAvgNat	0.321861		6	GroupAvgNat	0.880635		6	GroupAvgNat	0.872333		6	GroupAvgNat	-0.583074		6	GroupAvgNat	-0.214783
6	GroupAvgNat	-0.254116		6	GroupAvgNat	-0.343704		6	GroupAvgNat	-0.0358512		6	GroupAvgNat	-0.438393		6	GroupAvgNat	-0.425842
6	GroupAvgNat	-1.00688		6	GroupAvgNat	0.149814		6	GroupAvgNat	-0.48749		6	GroupAvgNat	-1.2596		6	GroupAvgNat	-0.229163
6	GroupAvgNat	-0.187059		6	GroupAvgNat	0.114952		6	GroupAvgNat	-1.01328		6	GroupAvgNat	-1.35789		6	GroupAvgNat	-0.562991
6	GroupAvgNat	0.252747		6	GroupAvgNat	0.296473		6	GroupAvgNat	0.557202		6	GroupAvgNat	1.14441		6	GroupAvgNat	1.37169
6	GroupAvgNat	0.572454		6	GroupAvgNat	0.0181523		6	GroupAvgNat	0.20359		6	GroupAvgNat	-0.711312		6	GroupAvgNat	-0.396781
6	GroupAvgNat	-0.15106		6	GroupAvgNat	0.203202		6	GroupAvgNat	-0.306334		6	GroupAvgNat	-1.11445		6	GroupAvgNat	-0.465721
6	GroupAvgNat	-0.846379		6	GroupAvgNat	-0.535603		6	GroupAvgNat	-0.330764		6	GroupAvgNat	-0.0137828		6	GroupAvgNat	-0.268866
6	GroupAvgNat	0.547836		6	GroupAvgNat	0.517028		6	GroupAvgNat	0.588793		6	GroupAvgNat	-0.274466		6	GroupAvgNat	-0.217642
6	GroupAvgNat	0.284353		6	GroupAvgNat	-1.0824		6	GroupAvgNat	1.62577		6	GroupAvgNat	1.3586		6	GroupAvgNat	-0.872865
6	GroupAvgNat	-0.884086		6	GroupAvgNat	-0.506316		6	GroupAvgNat	-1.5956		6	GroupAvgNat	-0.924369		6	GroupAvgNat	-1.46226
6	GroupAvgNat	-1.00484		6	GroupAvgNat	-1.59731		6	GroupAvgNat	-0.0400502		6	GroupAvgNat	1.39936		6	GroupAvgNat	-0.672196
6	GroupAvgNat	-0.483884		6	GroupAvgNat	-1.09098		6	GroupAvgNat	-0.135163		6	GroupAvgNat	0.043105		6	GroupAvgNat	0.623155
6	GroupAvgNat	-0.549068		6	GroupAvgNat	-0.87168		6	GroupAvgNat	-0.198764		6	GroupAvgNat	-0.031947		6	GroupAvgNat	-2.41507
6	GroupAvgNat	0.083478		6	GroupAvgNat	-0.29388		6	GroupAvgNat	0.663455		6	GroupAvgNat	-1.31869		6	GroupAvgNat	-0.489174
6	GroupAvgNat	-0.599567		6	GroupAvgNat	-0.440621		6	GroupAvgNat	-1.60804		6	GroupAvgNat	-1.42206		6	GroupAvgNat	-1.2679
6	GroupAvgNat	-0.655691		6	GroupAvgNat	-0.455304		6	GroupAvgNat	-0.911574		6	GroupAvgNat	0.498334		6	GroupAvgNat	0.556694
6	GroupAvgNat	-0.242761		6	GroupAvgNat	-1.09321		6	GroupAvgNat	-0.74252		6	GroupAvgNat	0.512924		6	GroupAvgNat	-0.55694
6	GroupAvgNat	-0.22636		6	GroupAvgNat	-0.627267		6	GroupAvgNat	-0.624686		6	GroupAvgNat	-1.14046		6	GroupAvgNat	-1.00896
6	GroupAvgNat	-0.228762		6	GroupAvgNat	0.502249		6	GroupAvgNat	-0.531464		6	GroupAvgNat	-1.23159		6	GroupAvgNat	-2.11312
6	GroupAvgNat	-0.697486		6	GroupAvgNat	-0.626209		6	GroupAvgNat	-1.38753		6	GroupAvgNat	-1.60132		6	GroupAvgNat	0.216715
6	GroupAvgNat	-0.603544		6	GroupAvgNat	-0.272351		6	GroupAvgNat	-1.54559		6	GroupAvgNat	-0.396813		6	GroupAvgNat	-0.275296
6	GroupAvgNat	-0.608636		6	GroupAvgNat	0.0215755		6	GroupAvgNat	-0.118752		6	GroupAvgNat	0.231669		6	GroupAvgNat	0.486549
6	GroupAvgNat	-0.994304		6	GroupAvgNat	-0.597952		6	GroupAvgNat	-1.39223		6	GroupAvgNat	0.476092		6	GroupAvgNat	-1.96609
6	GroupAvgSyn	-0.886379		6	GroupAvgSyn	-0.555151		6	GroupAvgSyn	-0.450101		6	GroupAvgSyn	-0.820249		6	GroupAvgSyn	-1.59336
6	GroupAvgSyn	-1.09992		6	GroupAvgSyn	-0.271236		6	GroupAvgSyn	-0.73085		6	GroupAvgSyn	1.49086		6	GroupAvgSyn	0.198837
6	GroupAvgSyn	0.232615		6	GroupAvgSyn	0.850357		6	GroupAvgSyn	1.00242		6	GroupAvgSyn	-1.80227		6	GroupAvgSyn	-1.37903
6	GroupAvgSyn	-0.0966908		6	GroupAvgSyn	-0.0983812		6	GroupAvgSyn	-0.183865		6	GroupAvgSyn	-0.108995		6	GroupAvgSyn	-0.698906
6	GroupAvgSyn	-0.601703		6	GroupAvgSyn	-0.494022		6	GroupAvgSyn	-0.889797		6	GroupAvgSyn	-1.29868		6	GroupAvgSyn	-0.359745
6	GroupAvgSyn	-0.420392		6	GroupAvgSyn	-0.0323851		6	GroupAvgSyn	-0.793167		6	GroupAvgSyn	-0.43254		6	GroupAvgSyn	-2.1786
6	GroupAvgSyn	1.01612		6	GroupAvgSyn	0.208955		6	GroupAvgSyn	-1.06124		6	GroupAvgSyn	-0.46893		6	GroupAvgSyn	-1.06222
6	GroupAvgSyn	0.947575		6	GroupAvgSyn	0.517279		6	GroupAvgSyn	0.134703		6	GroupAvgSyn	1.78988		6	GroupAvgSyn	1.18488
6	GroupAvgSyn	-0.261281		6	GroupAvgSyn	0.573207		6	GroupAvgSyn	0.106598		6	GroupAvgSyn	-1.65787		6	GroupAvgSyn	-1.65254
6	GroupAvgSyn	0.449012		6	GroupAvgSyn	0.803473		6	GroupAvgSyn	0.0396922		6	GroupAvgSyn	0.335495		6	GroupAvgSyn	-0.143676
6	GroupAvgSyn	-0.300736		6	GroupAvgSyn	0.468434		6	GroupAvgSyn	-0.142705		6	GroupAvgSyn	0.738478		6	GroupAvgSyn	-0.273087
6	GroupAvgSyn	-0.10004		6	GroupAvgSyn	0.682868		6	GroupAvgSyn	0.246006		6	GroupAvgSyn	0.30198		6	GroupAvgSyn	-0.86434
6	GroupAvgSyn	-1.32222		6	GroupAvgSyn	-0.81342		6	GroupAvgSyn	0.153198		6	GroupAvgSyn	0.969872		6	GroupAvgSyn	0.428064
6	GroupAvgSyn	0.438789		6	GroupAvgSyn	-0.233836		6	GroupAvgSyn	0.188241		6	GroupAvgSyn	-0.561099		6	GroupAvgSyn	-0.0799618
6	GroupAvgSyn	-1.78919		6	GroupAvgSyn	-1.46074		6	GroupAvgSyn	-1.39798		6	GroupAvgSyn	1.47119		6	GroupAvgSyn	0.82454
6	GroupAvgSyn	-0.101924		6	GroupAvgSyn	-0.146572		6	GroupAvgSyn	0.889308		6	GroupAvgSyn	1.05018		6	GroupAvgSyn	0.275859
6	GroupAvgSyn	0.303849		6	GroupAvgSyn	0.322314		6	GroupAvgSyn	0.445582		6	GroupAvgSyn	-0.580596		6	GroupAvgSyn	-0.95461
6	GroupAvgSyn	-0.726917		6	GroupAvgSyn	-0.0862741		6	GroupAvgSyn	0.0124263		6	GroupAvgSyn	0.755667		6	GroupAvgSyn	0.862656
6	GroupAvgSyn	-1.34972		6	GroupAvgSyn	-1.70662		6	GroupAvgSyn	-1.56524		6	GroupAvgSyn	-0.245906		6	GroupAvgSyn	-1.1614
6	GroupAvgSyn	0.603593		6	GroupAvgSyn	0.283742		6	GroupAvgSyn	0.241432		6	GroupAvgSyn	0.812616		6	GroupAvgSyn	1.24082
6	GroupAvgSyn	0.266124		6	GroupAvgSyn	0.677443		6	GroupAvgSyn	-0.182081		6	GroupAvgSyn	1.15397		6	GroupAvgSyn	0.00990359
6	GroupAvgSyn	0.47671		6	GroupAvgSyn	0.562367		6	GroupAvgSyn	-0.726253		6	GroupAvgSyn	-0.504984		6	GroupAvgSyn	-0.956942
6	GroupAvgSyn	-2.40099		6	GroupAvgSyn	-0.349904		6	GroupAvgSyn	-1.27546		6	GroupAvgSyn	0.193223		6	GroupAvgSyn	-0.492877
6	GroupAvgSyn	0.110205		6	GroupAvgSyn	-0.132887		6	GroupAvgSyn	0.768286		6	GroupAvgSyn	1.0145		6	GroupAvgSyn	0.0174527
6	GroupAvgSyn	-0.684561		6	GroupAvgSyn	0.0656476		6	GroupAvgSyn	-0.569097		6	GroupAvgSyn	-3.04894		6	GroupAvgSyn	-0.623192
6	GroupAvgSyn	0.901571		6	GroupAvgSyn	1.24677		6	GroupAvgSyn	0.0128672		6	GroupAvgSyn	-0.932104		6	GroupAvgSyn	-1.58637
6	GroupAvgSyn	-1.5638		6	GroupAvgSyn	-1.47941		6	GroupAvgSyn	0.0540033		6	GroupAvgSyn	0.739072		6	GroupAvgSyn	1.31484
6	GroupAvgSyn	0.57017		6	GroupAvgSyn	1.3083		6	GroupAvgSyn	0.511762		6	GroupAvgSyn	-1.15936		6	GroupAvgSyn	-1.39407
6	GroupAvgSyn	1.28064		6	GroupAvgSyn	1.39015		6	GroupAvgSyn	-0.0973781		6	GroupAvgSyn	0.0598361		6	GroupAvgSyn	-0.883246
6	GroupAvgSyn	-1.41868		6	GroupAvgSyn	-0.585107		6	GroupAvgSyn	0.691202		6	GroupAvgSyn	1.22226		6	GroupAvgSyn	0.800869
6	GroupAvgSyn	0.0920864		6	GroupAvgSyn	1.19011		6	GroupAvgSyn	-0.657019		6	GroupAvgSyn	-0.0871589		6	GroupAvgSyn	-0.052597
6	GroupAvgSyn	-1.19581		6	GroupAvgSyn	-1.10151		6	GroupAvgSyn	-0.496741		6	GroupAvgSyn	-0.0970148		6	GroupAvgSyn	-0.917903
6	GroupAvgSyn	-0.0613768		6	GroupAvgSyn	0.768711		6	GroupAvgSyn	0.0157562		6	GroupAvgSyn	0.176657		6	GroupAvgSyn	-0.827225
6	GroupAvgSyn	0.15383		6	GroupAvgSyn	1.30934		6	GroupAvgSyn	-1.01406		6	GroupAvgSyn	0.673214		6	GroupAvgSyn	0.940905
6	GroupAvgSyn	-1.23762		6	GroupAvgSyn	-0.854292		6	GroupAvgSyn	-1.62355		6	GroupAvgSyn	-0.040879		6	GroupAvgSyn	0.177219
6	GroupAvgSyn	-0.709457		6	GroupAvgSyn	-0.162824		6	GroupAvgSyn	-1.06241		6	GroupAvgSyn	-0.284721		6	GroupAvgSyn	-0.558733
6	GroupAvgSyn	1.5343		6	GroupAvgSyn	1.03647		6	GroupAvgSyn	0.138089		6	GroupAvgSyn	-0.510223		6	GroupAvgSyn	-0.476368
6	GroupAvgSyn	0.182232		6	GroupAvgSyn	0.403911		6	GroupAvgSyn	-0.943513		6	GroupAvgSyn	0.36997		6	GroupAvgSyn	-0.815948
6	GroupAvgSyn	-1.82629		6	GroupAvgSyn	-1.66288		6	GroupAvgSyn	-1.30844		6	GroupAvgSyn	1.68282		6	GroupAvgSyn	1.13313
6	GroupAvgSyn	0.937186		6	GroupAvgSyn	1.11852		6	GroupAvgSyn	-0.0140477		6	GroupAvgSyn	-1.82243		6	GroupAvgSyn	-1.43213
7	GroupMaxNat	0.942638		7	GroupMaxNat	0.430301		7	GroupMaxNat	1.57526		7	GroupMaxNat	-0.582495		7	GroupMaxNat	-0.133184
7	GroupMaxNat	0.978839		7	GroupMaxNat	0.608464		7	GroupMaxNat	0.684051		7	GroupMaxNat	-1.85548		7	GroupMaxNat	-0.774102
7	GroupMaxNat	1.05486		7	GroupMaxNat	0.729829		7	GroupMaxNat	1.25826		7	GroupMaxNat	0.208102		7	GroupMaxNat	-0.1895
7	GroupMaxNat	2.49091		7	GroupMaxNat	0.837379		7	GroupMaxNat	-0.230973		7	GroupMaxNat	-1.92275		7	GroupMaxNat	-2.13402
7	GroupMaxNat	1.15393		7	GroupMaxNat	1.76142		7	GroupMaxNat	2.04523		7	GroupMaxNat	-0.131642		7	GroupMaxNat	-0.500457
7	GroupMaxNat	0.416872		7	GroupMaxNat	0.256538		7	GroupMaxNat	1.07823		7	GroupMaxNat	-2.00551		7	GroupMaxNat	-0.263685
7	GroupMaxNat	0.509199		7	GroupMaxNat	-0.391554		7	GroupMaxNat	0.921461		7	GroupMaxNat	2.15252		7	GroupMaxNat	1.95234
7	GroupMaxNat	0.520965		7	GroupMaxNat	0.661945		7	GroupMaxNat	0.825976		7	GroupMaxNat	0.821348		7	GroupMaxNat	0.60516
7	GroupMaxNat	0.750977		7	GroupMaxNat	0.29885		7	GroupMaxNat	0.63487		7	GroupMaxNat	-0.339045		7	GroupMaxNat	1.066
7	GroupMaxNat	-0.382168		7	GroupMaxNat	-0.816282		7	GroupMaxNat	-0.359941		7	GroupMaxNat	0.911061		7	GroupMaxNat	1.73363
7	GroupMaxNat	-0.0467096		7	GroupMaxNat	0.056596		7	GroupMaxNat	-0.644475		7	GroupMaxNat	-1.04116		7	GroupMaxNat	0.418612
7	GroupMaxNat	-0.483538		7	GroupMaxNat	-1.52909		7	GroupMaxNat	-2.12471		7	GroupMaxNat	-0.566674		7	GroupMaxNat	0.571774
7	GroupMaxNat	1.23425		7	GroupMaxNat	1.6804		7	GroupMaxNat	2.01909		7	GroupMaxNat	0.684871		7	GroupMaxNat	-0.893745
7	GroupMaxNat	2.19007		7	GroupMaxNat	1.0293		7	GroupMaxNat	1.52894		7	GroupMaxNat	-1.58261		7	GroupMaxNat	-0.626245
7	GroupMaxNat	1.54888		7	GroupMaxNat	1.1047		7	GroupMaxNat	2.45414		7	GroupMaxNat	0.435991		7	GroupMaxNat	0.605312
7	GroupMaxNat	-0.765062		7	GroupMaxNat	0.463208		7	GroupMaxNat	0.0573119		7	GroupMaxNat	1.48248		7	GroupMaxNat	1.65043
7	GroupMaxNat	0.309165		7	GroupMaxNat	0.635101		7	GroupMaxNat	1.03882		7	GroupMaxNat	-1.05437		7	GroupMaxNat	0.118469
7	GroupMaxNat	0.783102		7	GroupMaxNat	-0.231445		7	GroupMaxNat	-0.34728		7	GroupMaxNat	-1.83586		7	GroupMaxNat	-1.9991
7	GroupMaxNat	0.407461		7	GroupMaxNat	0.0206883		7	GroupMaxNat	0.00608276		7	GroupMaxNat	0.574484		7	GroupMaxNat	0.0942654
7	GroupMaxNat	1.23707		7	GroupMaxNat	2.43189		7	GroupMaxNat	2.39017		7	GroupMaxNat	1.69627		7	GroupMaxNat	0.304457
7	GroupMaxNat	0.145595		7	GroupMaxNat	0.516745		7	GroupMaxNat	0.8527		7	GroupMaxNat	1.12549		7	GroupMaxNat	0.169141
7	GroupMaxNat	0.64834		7	GroupMaxNat	1.04578		7	GroupMaxNat	-0.247906		7	GroupMaxNat	0.0938337		7	GroupMaxNat	0.274507
7	GroupMaxNat	0.229512		7	GroupMaxNat	-0.0889183		7	GroupMaxNat	0.729127		7	GroupMaxNat	0.990423		7	GroupMaxNat	0.183976
7	GroupMaxNat	1.88636		7	GroupMaxNat	1.2629		7	GroupMaxNat	1.98834		7	GroupMaxNat	-1.51866		7	GroupMaxNat	-0.680263
7	GroupMaxNat	1.26865		7	GroupMaxNat	1.81697		7	GroupMaxNat	1.81272		7	GroupMaxNat	1.31372		7	GroupMaxNat	0.0530698
7	GroupMaxNat	1.53093		7	GroupMaxNat	1.56857		7	GroupMaxNat	1.52338		7	GroupMaxNat	0.00303735		7	GroupMaxNat	-0.130063
7	GroupMaxNat	0.348095		7	GroupMaxNat	0.866393		7	GroupMaxNat	0.95336		7	GroupMaxNat	-0.511916		7	GroupMaxNat	-0.128671
7	GroupMaxNat	1.24596		7	GroupMaxNat	1.20066		7	GroupMaxNat	1.50807		7	GroupMaxNat	0.170112		7	GroupMaxNat	0.307043
7	GroupMaxNat	-0.64967		7	GroupMaxNat	-1.31475		7	GroupMaxNat	-1.95077		7	GroupMaxNat	1.84327		7	GroupMaxNat	3.52912
7	GroupMaxNat	1.56175		7	GroupMaxNat	1.49301		7	GroupMaxNat	0.69455		7	GroupMaxNat	-0.609148		7	GroupMaxNat	-0.370955
7	GroupMaxNat	0.935582		7	GroupMaxNat	0.528861		7	GroupMaxNat	-0.591679		7	GroupMaxNat	-0.223996		7	GroupMaxNat	-0.359543
7	GroupMaxNat	0.358704		7	GroupMaxNat	-0.878284		7	GroupMaxNat	-0.397068		7	GroupMaxNat	-1.22446		7	GroupMaxNat	-0.733916
7	GroupMaxNat	-1.21572		7	GroupMaxNat	-1.49631		7	GroupMaxNat	-1.13722		7	GroupMaxNat	-0.407835		7	GroupMaxNat	2.98896
7	GroupMaxNat	1.47485		7	GroupMaxNat	1.3575		7	GroupMaxNat	1.35968		7	GroupMaxNat	0.48138		7	GroupMaxNat	-0.0301711
7	GroupMaxNat	-0.499048		7	GroupMaxNat	-0.336973		7	GroupMaxNat	0.281514		7	GroupMaxNat	-1.00639		7	GroupMaxNat	0.564904
7	GroupMaxNat	0.806281		7	GroupMaxNat	0.606627		7	GroupMaxNat	0.0791784		7	GroupMaxNat	0.301446		7	GroupMaxNat	-0.668871
7	GroupMaxNat	0.856103		7	GroupMaxNat	0.727889		7	GroupMaxNat	-0.493932		7	GroupMaxNat	0.137518		7	GroupMaxNat	-0.490805
7	GroupMaxNat	2.76406		7	GroupMaxNat	1.8236		7	GroupMaxNat	1.02167		7	GroupMaxNat	-0.554149		7	GroupMaxNat	-2.32816
7	GroupMaxNat	2.17672		7	GroupMaxNat	2.36452		7	GroupMaxNat	2.86744		7	GroupMaxNat	1.89166		7	GroupMaxNat	0.450169
7	GroupMaxNat	2.08455		7	GroupMaxNat	2.23887		7	GroupMaxNat	2.42893		7	GroupMaxNat	-0.175164		7	GroupMaxNat	-0.346458
7	GroupMaxSyn	2.03721		7	GroupMaxSyn	2.45677		7	GroupMaxSyn	2.62463		7	GroupMaxSyn	2.08701		7	GroupMaxSyn	0.0483607
7	GroupMaxSyn	0.0528196		7	GroupMaxSyn	0.554724		7	GroupMaxSyn	1.18128		7	GroupMaxSyn	-0.0517927		7	GroupMaxSyn	-0.663437
7	GroupMaxSyn	-0.22778		7	GroupMaxSyn	0.0297846		7	GroupMaxSyn	-0.557471		7	GroupMaxSyn	1.12237		7	GroupMaxSyn	1.3249
7	GroupMaxSyn	1.23445		7	GroupMaxSyn	0.548497		7	GroupMaxSyn	0.755508		7	GroupMaxSyn	0.552168		7	GroupMaxSyn	-0.160691
7	GroupMaxSyn	0.283872		7	GroupMaxSyn	-0.0483836		7	GroupMaxSyn	0.258684		7	GroupMaxSyn	-0.0454383		7	GroupMaxSyn	-0.361044
7	GroupMaxSyn	0.425791		7	GroupMaxSyn	0.831664		7	GroupMaxSyn	0.208887		7	GroupMaxSyn	-0.139254		7	GroupMaxSyn	2.30809
7	GroupMaxSyn	0.14644		7	GroupMaxSyn	0.366224		7	GroupMaxSyn	-1.30225		7	GroupMaxSyn	-0.681323		7	GroupMaxSyn	-0.597765
7	GroupMaxSyn	-2.63126		7	GroupMaxSyn	-3.00432		7	GroupMaxSyn	-2.13613		7	GroupMaxSyn	3.62199		7	GroupMaxSyn	2.53644
7	GroupMaxSyn	-1.0902		7	GroupMaxSyn	-1.19237		7	GroupMaxSyn	-0.304001		7	GroupMaxSyn	0.661772		7	GroupMaxSyn	1.65478
7	GroupMaxSyn	1.66583		7	GroupMaxSyn	2.02868		7	GroupMaxSyn	1.22274		7	GroupMaxSyn	1.09597		7	GroupMaxSyn	0.107295
7	GroupMaxSyn	-0.383908		7	GroupMaxSyn	0.390692		7	GroupMaxSyn	0.271143		7	GroupMaxSyn	0.764598		7	GroupMaxSyn	0.156805
7	GroupMaxSyn	-0.0792765		7	GroupMaxSyn	0.487387		7	GroupMaxSyn	-0.731658		7	GroupMaxSyn	-1.27942		7	GroupMaxSyn	0.490998
7	GroupMaxSyn	-0.452999		7	GroupMaxSyn	-0.16625		7	GroupMaxSyn	0.326682		7	GroupMaxSyn	-0.0860357		7	GroupMaxSyn	0.00927739
7	GroupMaxSyn	0.192844		7	GroupMaxSyn	0.550455		7	GroupMaxSyn	1.00847		7	GroupMaxSyn	-0.46013		7	GroupMaxSyn	0.851441
7	GroupMaxSyn	-0.807054		7	GroupMaxSyn	-1.79563		7	GroupMaxSyn	0.456719		7	GroupMaxSyn	0.250292		7	GroupMaxSyn	1.1232
7	GroupMaxSyn	1.37171		7	GroupMaxSyn	0.487261		7	GroupMaxSyn	0.296104		7	GroupMaxSyn	-1.30046		7	GroupMaxSyn	0.0414268
7	GroupMaxSyn	0.0855791		7	GroupMaxSyn	0.0744196		7	GroupMaxSyn	1.40093		7	GroupMaxSyn	-0.656195		7	GroupMaxSyn	-0.275573
7	GroupMaxSyn	1.27825		7	GroupMaxSyn	1.8563		7	GroupMaxSyn	2.36156		7	GroupMaxSyn	0.910927		7	GroupMaxSyn	0.491616
7	GroupMaxSyn	0.839765		7	GroupMaxSyn	-0.913752		7	GroupMaxSyn	-0.0409414		7	GroupMaxSyn	-0.242592		7	GroupMaxSyn	-0.30364
7	GroupMaxSyn	0.237204		7	GroupMaxSyn	-0.770149		7	GroupMaxSyn	-0.553177		7	GroupMaxSyn	0.512205		7	GroupMaxSyn	0.849063
7	GroupMaxSyn	0.0172883		7	GroupMaxSyn	0.271016		7	GroupMaxSyn	0.422186		7	GroupMaxSyn	0.60277		7	GroupMaxSyn	1.01557
7	GroupMaxSyn	-0.286048		7	GroupMaxSyn	-0.0294292		7	GroupMaxSyn	-0.898332		7	GroupMaxSyn	1.58396		7	GroupMaxSyn	0.162715
7	GroupMaxSyn	-0.181817		7	GroupMaxSyn	0.508506		7	GroupMaxSyn	-0.08525		7	GroupMaxSyn	-0.156486		7	GroupMaxSyn	1.00428
7	GroupMaxSyn	1.40455		7	GroupMaxSyn	1.58421		7	GroupMaxSyn	1.00896		7	GroupMaxSyn	-0.652965		7	GroupMaxSyn	0.276589
7	GroupMaxSyn	0.342264		7	GroupMaxSyn	0.409736		7	GroupMaxSyn	0.410517		7	GroupMaxSyn	0.422706		7	GroupMaxSyn	0.0575852
7	GroupMaxSyn	0.632342		7	GroupMaxSyn	1.36532		7	GroupMaxSyn	0.183617		7	GroupMaxSyn	-1.0311		7	GroupMaxSyn	-1.15775
7	GroupMaxSyn	0.685219		7	GroupMaxSyn	0.40369		7	GroupMaxSyn	1.07454		7	GroupMaxSyn	-1.14556		7	GroupMaxSyn	0.0858799
7	GroupMaxSyn	0.305513		7	GroupMaxSyn	0.953087		7	GroupMaxSyn	0.229895		7	GroupMaxSyn	0.272054		7	GroupMaxSyn	-0.205104
7	GroupMaxSyn	0.640526		7	GroupMaxSyn	1.05485		7	GroupMaxSyn	0.0639307		7	GroupMaxSyn	1.13667		7	GroupMaxSyn	0.983632
7	GroupMaxSyn	-0.42365		7	GroupMaxSyn	-0.180977		7	GroupMaxSyn	-0.00227989		7	GroupMaxSyn	0.417037		7	GroupMaxSyn	0.602659
7	GroupMaxSyn	1.51271		7	GroupMaxSyn	1.21412		7	GroupMaxSyn	1.48651		7	GroupMaxSyn	1.08481		7	GroupMaxSyn	0.31721
7	GroupMaxSyn	0.682685		7	GroupMaxSyn	0.265506		7	GroupMaxSyn	-0.594584		7	GroupMaxSyn	-0.480123		7	GroupMaxSyn	0.257943
7	GroupMaxSyn	0.554624		7	GroupMaxSyn	0.196702		7	GroupMaxSyn	-0.0741446		7	GroupMaxSyn	1.52525		7	GroupMaxSyn	0.505237
7	GroupMaxSyn	0.850212		7	GroupMaxSyn	0.622405		7	GroupMaxSyn	0.465915		7	GroupMaxSyn	0.507879		7	GroupMaxSyn	0.501187
7	GroupMaxSyn	-0.113846		7	GroupMaxSyn	0.162085		7	GroupMaxSyn	0.391503		7	GroupMaxSyn	0.76799		7	GroupMaxSyn	-0.144754
7	GroupMaxSyn	1.59604		7	GroupMaxSyn	2.04631		7	GroupMaxSyn	1.82643		7	GroupMaxSyn	0.300681		7	GroupMaxSyn	-0.138549
7	GroupMaxSyn	0.182211		7	GroupMaxSyn	-0.222574		7	GroupMaxSyn	1.16651		7	GroupMaxSyn	-1.11766		7	GroupMaxSyn	-0.162388
7	GroupMaxSyn	-0.52949		7	GroupMaxSyn	-2.56214		7	GroupMaxSyn	-0.835809		7	GroupMaxSyn	-0.915209		7	GroupMaxSyn	-0.478297
7	GroupMaxSyn	0.0219832		7	GroupMaxSyn	-0.663083		7	GroupMaxSyn	-2.37194		7	GroupMaxSyn	0.947555		7	GroupMaxSyn	1.02317
7	GroupMaxSyn	1.34215		7	GroupMaxSyn	1.60356		7	GroupMaxSyn	0.317818		7	GroupMaxSyn	1.18724		7	GroupMaxSyn	0.448458
7	GroupAvgNat	0.51795		7	GroupAvgNat	0.795065		7	GroupAvgNat	0.404917		7	GroupAvgNat	1.02035		7	GroupAvgNat	-0.0536745
7	GroupAvgNat	-0.260793		7	GroupAvgNat	-0.885661		7	GroupAvgNat	-2.26639		7	GroupAvgNat	0.139582		7	GroupAvgNat	0.369068
7	GroupAvgNat	1.30347		7	GroupAvgNat	1.03499		7	GroupAvgNat	1.68642		7	GroupAvgNat	0.575611		7	GroupAvgNat	-0.0285536
7	GroupAvgNat	-0.454451		7	GroupAvgNat	-0.943116		7	GroupAvgNat	-0.810455		7	GroupAvgNat	-1.11733		7	GroupAvgNat	0.0187144
7	GroupAvgNat	-0.176941		7	GroupAvgNat	0.316106		7	GroupAvgNat	-0.166826		7	GroupAvgNat	1.11987		7	GroupAvgNat	-0.308871
7	GroupAvgNat	0.957271		7	GroupAvgNat	1.19068		7	GroupAvgNat	0.50891		7	GroupAvgNat	1.29063		7	GroupAvgNat	0.364667
7	GroupAvgNat	-1.72513		7	GroupAvgNat	-1.03627		7	GroupAvgNat	-1.78813		7	GroupAvgNat	-1.31289		7	GroupAvgNat	-0.0895561
7	GroupAvgNat	0.25055		7	GroupAvgNat	0.0196608		7	GroupAvgNat	-0.304595		7	GroupAvgNat	0.821304		7	GroupAvgNat	-0.541564
7	GroupAvgNat	0.255736		7	GroupAvgNat	0.686222		7	GroupAvgNat	-0.62748		7	GroupAvgNat	0.555038		7	GroupAvgNat	1.40463
7	GroupAvgNat	-1.41222		7	GroupAvgNat	-2.28715		7	GroupAvgNat	-1.98013		7	GroupAvgNat	-0.950429		7	GroupAvgNat	-0.0209497
7	GroupAvgNat	-0.183489		7	GroupAvgNat	-0.0675109		7	GroupAvgNat	1.06338		7	GroupAvgNat	0.872595		7	GroupAvgNat	-0.745986
7	GroupAvgNat	0.523789		7	GroupAvgNat	0.984329		7	GroupAvgNat	0.525983		7	GroupAvgNat	0.735437		7	GroupAvgNat	0.02677
7	GroupAvgNat	0.303298		7	GroupAvgNat	0.142979		7	GroupAvgNat	-1.79255		7	GroupAvgNat	0.0350806		7	GroupAvgNat	2.68449
7	GroupAvgNat	-2.72015		7	GroupAvgNat	-1.8179		7	GroupAvgNat	-0.625941		7	GroupAvgNat	1.22048		7	GroupAvgNat	-0.130442
7	GroupAvgNat	0.226816		7	GroupAvgNat	-0.917639		7	GroupAvgNat	-0.909156		7	GroupAvgNat	0.0682118		7	GroupAvgNat	-2.13066
7	GroupAvgNat	-2.66978		7	GroupAvgNat	-2.00834		7	GroupAvgNat	-0.0580909		7	GroupAvgNat	0.119483		7	GroupAvgNat	-0.666559
7	GroupAvgNat	-0.171679		7	GroupAvgNat	-0.203991		7	GroupAvgNat	-1.00124		7	GroupAvgNat	-0.457524		7	GroupAvgNat	0.788847
7	GroupAvgNat	0.772187		7	GroupAvgNat	0.199544		7	GroupAvgNat	-0.448131		7	GroupAvgNat	-0.58899		7	GroupAvgNat	-0.103666
7	GroupAvgNat	0.433028		7	GroupAvgNat	0.358272		7	GroupAvgNat	-0.404721		7	GroupAvgNat	-0.0200831		7	GroupAvgNat	-0.160851
7	GroupAvgNat	-1.40593		7	GroupAvgNat	-0.93886		7	GroupAvgNat	0.359268		7	GroupAvgNat	1.03663		7	GroupAvgNat	-0.459604
7	GroupAvgNat	0.408864		7	GroupAvgNat	0.106697		7	GroupAvgNat	0.641354		7	GroupAvgNat	0.0567583		7	GroupAvgNat	-0.963691
7	GroupAvgNat	0.613728		7	GroupAvgNat	-0.831526		7	GroupAvgNat	-0.565282		7	GroupAvgNat	-1.02932		7	GroupAvgNat	-1.1527
7	GroupAvgNat	0.466726		7	GroupAvgNat	0.675517		7	GroupAvgNat	-0.703409		7	GroupAvgNat	0.317698		7	GroupAvgNat	0.084442
7	GroupAvgNat	0.200008		7	GroupAvgNat	0.0609287		7	GroupAvgNat	-1.12407		7	GroupAvgNat	-0.81322		7	GroupAvgNat	-0.651474
7	GroupAvgNat	0.222329		7	GroupAvgNat	0.241463		7	GroupAvgNat	0.270895		7	GroupAvgNat	0.308197		7	GroupAvgNat	-0.346797
7	GroupAvgNat	0.457976		7	GroupAvgNat	-0.689662		7	GroupAvgNat	-0.653339		7	GroupAvgNat	-0.689923		7	GroupAvgNat	-0.723785
7	GroupAvgNat	0.560361		7	GroupAvgNat	1.05092		7	GroupAvgNat	0.531605		7	GroupAvgNat	0.445409		7	GroupAvgNat	-1.02687
7	GroupAvgNat	-1.2082		7	GroupAvgNat	-0.149012		7	GroupAvgNat	-0.0393629		7	GroupAvgNat	1.40128		7	GroupAvgNat	-0.742605
7	GroupAvgNat	0.353436		7	GroupAvgNat	0.619631		7	GroupAvgNat	0.396431		7	GroupAvgNat	2.28695		7	GroupAvgNat	0.0138059
7	GroupAvgNat	-0.615175		7	GroupAvgNat	-1.07465		7	GroupAvgNat	-1.87637		7	GroupAvgNat	0.0144913		7	GroupAvgNat	0.686162
7	GroupAvgNat	-0.373925		7	GroupAvgNat	-0.229105		7	GroupAvgNat	-0.279045		7	GroupAvgNat	0.315391		7	GroupAvgNat	0.214573
7	GroupAvgNat	-1.66272		7	GroupAvgNat	-1.02831		7	GroupAvgNat	0.163968		7	GroupAvgNat	1.02115		7	GroupAvgNat	0.0664963
7	GroupAvgNat	-3.79406		7	GroupAvgNat	-3.39672		7	GroupAvgNat	-0.89834		7	GroupAvgNat	0.362493		7	GroupAvgNat	-1.57773
7	GroupAvgNat	-0.657742		7	GroupAvgNat	-0.56964		7	GroupAvgNat	-0.350375		7	GroupAvgNat	1.64244		7	GroupAvgNat	1.09435
7	GroupAvgNat	0.0193008		7	GroupAvgNat	-0.045021		7	GroupAvgNat	-0.125326		7	GroupAvgNat	-1.08243		7	GroupAvgNat	-0.143438
7	GroupAvgNat	0.527076		7	GroupAvgNat	0.984477		7	GroupAvgNat	-1.01716		7	GroupAvgNat	-0.70365		7	GroupAvgNat	-0.128305
7	GroupAvgNat	0.455165		7	GroupAvgNat	1.30981		7	GroupAvgNat	0.0829228		7	GroupAvgNat	1.43878		7	GroupAvgNat	-0.46656
7	GroupAvgNat	0.176988		7	GroupAvgNat	0.880642		7	GroupAvgNat	0.0998309		7	GroupAvgNat	2.05959		7	GroupAvgNat	1.20062
7	GroupAvgNat	-0.404159		7	GroupAvgNat	0.849152		7	GroupAvgNat	0.818568		7	GroupAvgNat	0.524585		7	GroupAvgNat	-0.404977
7	GroupAvgNat	-0.166966		7	GroupAvgNat	-0.394267		7	GroupAvgNat	-0.658251		7	GroupAvgNat	-0.659969		7	GroupAvgNat	-0.0835207
7	GroupAvgSyn	0.344226		7	GroupAvgSyn	-0.257074		7	GroupAvgSyn	-0.690401		7	GroupAvgSyn	-0.804685		7	GroupAvgSyn	-1.35679
7	GroupAvgSyn	-0.438949		7	GroupAvgSyn	-0.277006		7	GroupAvgSyn	0.402874		7	GroupAvgSyn	2.20183		7	GroupAvgSyn	1.49231
7	GroupAvgSyn	1.0923		7	GroupAvgSyn	0.946241		7	GroupAvgSyn	0.962864		7	GroupAvgSyn	-5.2791e-05		7	GroupAvgSyn	-0.377341
7	GroupAvgSyn	1.05489		7	GroupAvgSyn	-0.0420633		7	GroupAvgSyn	-0.512103		7	GroupAvgSyn	-1.93283		7	GroupAvgSyn	-0.592516
7	GroupAvgSyn	-0.713685		7	GroupAvgSyn	0.480579		7	GroupAvgSyn	0.0756274		7	GroupAvgSyn	-0.149977		7	GroupAvgSyn	-1.63697
7	GroupAvgSyn	0.850379		7	GroupAvgSyn	-0.286112		7	GroupAvgSyn	-0.777602		7	GroupAvgSyn	-1.56052		7	GroupAvgSyn	-1.20041
7	GroupAvgSyn	-0.163052		7	GroupAvgSyn	0.0108437		7	GroupAvgSyn	-0.23945		7	GroupAvgSyn	-0.0190064		7	GroupAvgSyn	0.245626
7	GroupAvgSyn	-0.992378		7	GroupAvgSyn	-0.520216		7	GroupAvgSyn	0.330648		7	GroupAvgSyn	0.599256		7	GroupAvgSyn	0.21143
7	GroupAvgSyn	-0.440736		7	GroupAvgSyn	-0.502126		7	GroupAvgSyn	1.44576		7	GroupAvgSyn	-1.82706		7	GroupAvgSyn	-2.0888
7	GroupAvgSyn	-0.196995		7	GroupAvgSyn	-0.354603		7	GroupAvgSyn	-0.995707		7	GroupAvgSyn	-0.559429		7	GroupAvgSyn	-0.209663
7	GroupAvgSyn	-0.0605542		7	GroupAvgSyn	-0.423629		7	GroupAvgSyn	-0.0410566		7	GroupAvgSyn	-0.948341		7	GroupAvgSyn	-0.519559
7	GroupAvgSyn	1.36612		7	GroupAvgSyn	0.507319		7	GroupAvgSyn	0.448685		7	GroupAvgSyn	-0.869189		7	GroupAvgSyn	-2.13489
7	GroupAvgSyn	-0.0374273		7	GroupAvgSyn	-0.480556		7	GroupAvgSyn	-1.78471		7	GroupAvgSyn	-1.14789		7	GroupAvgSyn	-3.00284
7	GroupAvgSyn	-0.109753		7	GroupAvgSyn	0.645332		7	GroupAvgSyn	0.728179		7	GroupAvgSyn	-0.0927791		7	GroupAvgSyn	0.275978
7	GroupAvgSyn	-0.66292		7	GroupAvgSyn	-0.587212		7	GroupAvgSyn	0.204361		7	GroupAvgSyn	-0.585738		7	GroupAvgSyn	0.0624571
7	GroupAvgSyn	0.50048		7	GroupAvgSyn	0.277171		7	GroupAvgSyn	0.170746		7	GroupAvgSyn	2.13003		7	GroupAvgSyn	1.15676
7	GroupAvgSyn	-0.244642		7	GroupAvgSyn	-0.0160348		7	GroupAvgSyn	-0.617719		7	GroupAvgSyn	-1.4363		7	GroupAvgSyn	-0.455628
7	GroupAvgSyn	-0.596834		7	GroupAvgSyn	-0.833105		7	GroupAvgSyn	-0.480542		7	GroupAvgSyn	-0.0600542		7	GroupAvgSyn	0.539212
7	GroupAvgSyn	-0.419725		7	GroupAvgSyn	0.0324889		7	GroupAvgSyn	-0.849313		7	GroupAvgSyn	-1.7811		7	GroupAvgSyn	-0.297319
7	GroupAvgSyn	-0.0825782		7	GroupAvgSyn	-0.284479		7	GroupAvgSyn	-0.201367		7	GroupAvgSyn	0.174216		7	GroupAvgSyn	-0.705272
7	GroupAvgSyn	-0.418779		7	GroupAvgSyn	-0.780736		7	GroupAvgSyn	-0.0253059		7	GroupAvgSyn	-1.36142		7	GroupAvgSyn	-0.255837
7	GroupAvgSyn	-0.0551333		7	GroupAvgSyn	-0.260345		7	GroupAvgSyn	-0.533922		7	GroupAvgSyn	-1.29174		7	GroupAvgSyn	-0.242162
7	GroupAvgSyn	-1.52901		7	GroupAvgSyn	-0.7655		7	GroupAvgSyn	0.300768		7	GroupAvgSyn	-0.0199121		7	GroupAvgSyn	0.0521797
7	GroupAvgSyn	-0.593569		7	GroupAvgSyn	-0.676856		7	GroupAvgSyn	-0.551963		7	GroupAvgSyn	-0.0572987		7	GroupAvgSyn	0.561195
7	GroupAvgSyn	-0.347879		7	GroupAvgSyn	-0.842054		7	GroupAvgSyn	-0.832539		7	GroupAvgSyn	-1.50717		7	GroupAvgSyn	-0.40128
7	GroupAvgSyn	2.14298		7	GroupAvgSyn	2.12567		7	GroupAvgSyn	1.26531		7	GroupAvgSyn	-0.00819575		7	GroupAvgSyn	-0.297593
7	GroupAvgSyn	-0.827194		7	GroupAvgSyn	-0.655037		7	GroupAvgSyn	-0.84917		7	GroupAvgSyn	-0.433037		7	GroupAvgSyn	0.769932
7	GroupAvgSyn	-0.842863		7	GroupAvgSyn	-1.42476		7	GroupAvgSyn	1.16852		7	GroupAvgSyn	-3.01692		7	GroupAvgSyn	-3.44286
7	GroupAvgSyn	-0.751136		7	GroupAvgSyn	-0.658721		7	GroupAvgSyn	-0.492643		7	GroupAvgSyn	-0.549297		7	GroupAvgSyn	0.601934
7	GroupAvgSyn	-0.304986		7	GroupAvgSyn	0.448804		7	GroupAvgSyn	-0.0521702		7	GroupAvgSyn	0.461467		7	GroupAvgSyn	0.666696
7	GroupAvgSyn	-1.25588		7	GroupAvgSyn	0.106651		7	GroupAvgSyn	0.735256		7	GroupAvgSyn	0.619268		7	GroupAvgSyn	0.455431
7	GroupAvgSyn	-0.111402		7	GroupAvgSyn	0.845831		7	GroupAvgSyn	-0.451973		7	GroupAvgSyn	-0.682957		7	GroupAvgSyn	-0.551585
7	GroupAvgSyn	-0.608022		7	GroupAvgSyn	-1.65791		7	GroupAvgSyn	0.794397		7	GroupAvgSyn	1.63157		7	GroupAvgSyn	1.93303
7	GroupAvgSyn	0.504971		7	GroupAvgSyn	0.177007		7	GroupAvgSyn	0.673396		7	GroupAvgSyn	-0.775569		7	GroupAvgSyn	0.861321
7	GroupAvgSyn	0.227934		7	GroupAvgSyn	-0.143457		7	GroupAvgSyn	-0.168868		7	GroupAvgSyn	-0.344012		7	GroupAvgSyn	1.0744
7	GroupAvgSyn	0.836544		7	GroupAvgSyn	0.340324		7	GroupAvgSyn	-0.8831		7	GroupAvgSyn	-0.882038		7	GroupAvgSyn	-1.71824
7	GroupAvgSyn	-0.579791		7	GroupAvgSyn	-0.630119		7	GroupAvgSyn	-1.43259		7	GroupAvgSyn	-0.503553		7	GroupAvgSyn	-0.280563
7	GroupAvgSyn	-0.887728		7	GroupAvgSyn	-0.516281		7	GroupAvgSyn	-0.372611		7	GroupAvgSyn	-2.38714		7	GroupAvgSyn	-2.31919
7	GroupAvgSyn	-0.283784		7	GroupAvgSyn	-0.673038		7	GroupAvgSyn	-0.110627		7	GroupAvgSyn	1.72689		7	GroupAvgSyn	0.822092
7	GroupAvgSyn	-1.96218		7	GroupAvgSyn	-2.96052		7	GroupAvgSyn	-0.678028		7	GroupAvgSyn	-1.29937		7	GroupAvgSyn	1.08197

## Sheet: body
EBA				FBA1				FBA2				mTLbodies
subject	group	response		subject	group	response		subject	group	response		subject	group	response
2	GroupMaxNat	0.521331		2	GroupMaxNat	-0.37419		2	GroupMaxNat	-0.727797		3	GroupMaxNat	0.800591
2	GroupMaxNat	1.26943		2	GroupMaxNat	1.03214		2	GroupMaxNat	-0.689766		3	GroupMaxNat	0.516402
2	GroupMaxNat	0.593731		2	GroupMaxNat	-1.40328		2	GroupMaxNat	-1.39199		3	GroupMaxNat	0.0715076
2	GroupMaxNat	1.67166		2	GroupMaxNat	2.35676		2	GroupMaxNat	-0.169857		3	GroupMaxNat	1.17028
2	GroupMaxNat	1.59468		2	GroupMaxNat	0.734594		2	GroupMaxNat	0.297315		3	GroupMaxNat	0.453768
2	GroupMaxNat	1.56788		2	GroupMaxNat	0.188734		2	GroupMaxNat	-0.0836998		3	GroupMaxNat	-0.375443
2	GroupMaxNat	1.56179		2	GroupMaxNat	0.626866		2	GroupMaxNat	-0.348427		3	GroupMaxNat	0.785853
2	GroupMaxNat	1.204		2	GroupMaxNat	-1.71737		2	GroupMaxNat	-1.90252		3	GroupMaxNat	0.849211
2	GroupMaxNat	1.03918		2	GroupMaxNat	-0.0836081		2	GroupMaxNat	-0.863329		3	GroupMaxNat	1.38753
2	GroupMaxNat	1.25439		2	GroupMaxNat	-0.691871		2	GroupMaxNat	-0.149136		3	GroupMaxNat	0.0233553
2	GroupMaxNat	0.392986		2	GroupMaxNat	-1.67977		2	GroupMaxNat	-2.77495		3	GroupMaxNat	-0.209824
2	GroupMaxNat	-1.25153		2	GroupMaxNat	-2.22907		2	GroupMaxNat	-0.382071		3	GroupMaxNat	0.0873493
2	GroupMaxNat	1.91159		2	GroupMaxNat	-0.143841		2	GroupMaxNat	-0.367117		3	GroupMaxNat	1.1343
2	GroupMaxNat	1.45698		2	GroupMaxNat	-0.0542821		2	GroupMaxNat	0.2677		3	GroupMaxNat	1.07295
2	GroupMaxNat	0.538298		2	GroupMaxNat	-0.657693		2	GroupMaxNat	0.2869		3	GroupMaxNat	-0.318948
2	GroupMaxNat	-1.1242		2	GroupMaxNat	-1.1177		2	GroupMaxNat	-0.826978		3	GroupMaxNat	0.122189
2	GroupMaxNat	0.224413		2	GroupMaxNat	0.0983639		2	GroupMaxNat	0.227479		3	GroupMaxNat	0.0141057
2	GroupMaxNat	1.24989		2	GroupMaxNat	0.731689		2	GroupMaxNat	0.0350287		3	GroupMaxNat	-0.531817
2	GroupMaxNat	0.950175		2	GroupMaxNat	-0.0948628		2	GroupMaxNat	-0.0131033		3	GroupMaxNat	0.516806
2	GroupMaxNat	-0.928362		2	GroupMaxNat	-2.13663		2	GroupMaxNat	1.88468		3	GroupMaxNat	2.0626
2	GroupMaxNat	0.246286		2	GroupMaxNat	-1.34641		2	GroupMaxNat	1.70556		3	GroupMaxNat	-0.243243
2	GroupMaxNat	1.63687		2	GroupMaxNat	0.367037		2	GroupMaxNat	-1.24243		3	GroupMaxNat	1.11143
2	GroupMaxNat	1.54174		2	GroupMaxNat	0.65394		2	GroupMaxNat	0.149926		3	GroupMaxNat	2.14127
2	GroupMaxNat	1.41948		2	GroupMaxNat	-0.448591		2	GroupMaxNat	-0.672146		3	GroupMaxNat	1.05499
2	GroupMaxNat	1.54814		2	GroupMaxNat	-0.878679		2	GroupMaxNat	0.164563		3	GroupMaxNat	0.914927
2	GroupMaxNat	1.0258		2	GroupMaxNat	-0.481696		2	GroupMaxNat	1.61666		3	GroupMaxNat	-0.307031
2	GroupMaxNat	0.220312		2	GroupMaxNat	-0.189631		2	GroupMaxNat	0.333884		3	GroupMaxNat	0.492471
2	GroupMaxNat	0.283741		2	GroupMaxNat	-0.0963229		2	GroupMaxNat	0.576971		3	GroupMaxNat	1.30855
2	GroupMaxNat	1.06002		2	GroupMaxNat	-0.0235256		2	GroupMaxNat	1.57434		3	GroupMaxNat	0.383113
2	GroupMaxNat	1.10904		2	GroupMaxNat	0.469412		2	GroupMaxNat	1.24385		3	GroupMaxNat	-0.110464
2	GroupMaxNat	-0.189452		2	GroupMaxNat	0.646181		2	GroupMaxNat	0.20427		3	GroupMaxNat	1.42686
2	GroupMaxNat	1.29604		2	GroupMaxNat	-0.970355		2	GroupMaxNat	-0.936966		3	GroupMaxNat	1.08549
2	GroupMaxNat	0.0875522		2	GroupMaxNat	-1.91583		2	GroupMaxNat	-0.354732		3	GroupMaxNat	-0.39554
2	GroupMaxNat	1.62545		2	GroupMaxNat	-0.0299261		2	GroupMaxNat	-0.309259		3	GroupMaxNat	0.259841
2	GroupMaxNat	1.17436		2	GroupMaxNat	1.08439		2	GroupMaxNat	-1.45847		3	GroupMaxNat	-1.12178
2	GroupMaxNat	0.458395		2	GroupMaxNat	-0.609981		2	GroupMaxNat	1.25455		3	GroupMaxNat	1.31154
2	GroupMaxNat	1.66921		2	GroupMaxNat	-0.946598		2	GroupMaxNat	-0.654446		3	GroupMaxNat	0.98481
2	GroupMaxSyn	1.21042		2	GroupMaxSyn	0.0498816		2	GroupMaxSyn	0.363196		3	GroupMaxNat	-1.89293
2	GroupMaxSyn	0.988411		2	GroupMaxSyn	0.0628792		2	GroupMaxSyn	0.909032		3	GroupMaxNat	0.0372714
2	GroupMaxSyn	0.224699		2	GroupMaxSyn	1.76118		2	GroupMaxSyn	1.02171		3	GroupMaxNat	-0.51265
2	GroupMaxSyn	0.680975		2	GroupMaxSyn	0.488342		2	GroupMaxSyn	-1.939		3	GroupMaxSyn	-0.0918066
2	GroupMaxSyn	3.10414		2	GroupMaxSyn	0.755897		2	GroupMaxSyn	0.708637		3	GroupMaxSyn	-0.812723
2	GroupMaxSyn	2.07931		2	GroupMaxSyn	1.87221		2	GroupMaxSyn	1.24056		3	GroupMaxSyn	-0.864759
2	GroupMaxSyn	1.64412		2	GroupMaxSyn	0.0381786		2	GroupMaxSyn	0.970101		3	GroupMaxSyn	1.0706
2	GroupMaxSyn	1.61139		2	GroupMaxSyn	0.371865		2	GroupMaxSyn	-0.89488		3	GroupMaxSyn	-1.34397
2	GroupMaxSyn	0.44171		2	GroupMaxSyn	0.399763		2	GroupMaxSyn	0.905679		3	GroupMaxSyn	-0.284879
2	GroupMaxSyn	1.84742		2	GroupMaxSyn	1.04429		2	GroupMaxSyn	1.84325		3	GroupMaxSyn	-0.0794588
2	GroupMaxSyn	2.39787		2	GroupMaxSyn	-1.01092		2	GroupMaxSyn	0.312003		3	GroupMaxSyn	1.78496
2	GroupMaxSyn	1.73339		2	GroupMaxSyn	0.17757		2	GroupMaxSyn	-0.270592		3	GroupMaxSyn	-0.0387898
2	GroupMaxSyn	1.73935		2	GroupMaxSyn	1.14707		2	GroupMaxSyn	2.18735		3	GroupMaxSyn	0.863494
2	GroupMaxSyn	0.421095		2	GroupMaxSyn	-0.545283		2	GroupMaxSyn	1.64826		3	GroupMaxSyn	0.600794
2	GroupMaxSyn	1.29865		2	GroupMaxSyn	0.677273		2	GroupMaxSyn	0.566413		3	GroupMaxSyn	0.313968
2	GroupMaxSyn	0.443972		2	GroupMaxSyn	0.164028		2	GroupMaxSyn	-0.622108		3	GroupMaxSyn	1.53082
2	GroupMaxSyn	2.93502		2	GroupMaxSyn	1.70668		2	GroupMaxSyn	2.96774		3	GroupMaxSyn	-1.08069
2	GroupMaxSyn	0.242144		2	GroupMaxSyn	0.575882		2	GroupMaxSyn	-0.214926		3	GroupMaxSyn	0.749202
2	GroupMaxSyn	-0.0467909		2	GroupMaxSyn	-0.701478		2	GroupMaxSyn	0.329353		3	GroupMaxSyn	1.07158
2	GroupMaxSyn	0.152683		2	GroupMaxSyn	-0.405467		2	GroupMaxSyn	0.469219		3	GroupMaxSyn	-0.356471
2	GroupMaxSyn	2.12716		2	GroupMaxSyn	-0.325292		2	GroupMaxSyn	-0.420598		3	GroupMaxSyn	1.13556
2	GroupMaxSyn	0.785195		2	GroupMaxSyn	0.253856		2	GroupMaxSyn	-0.633047		3	GroupMaxSyn	-0.528538
2	GroupMaxSyn	1.8458		2	GroupMaxSyn	0.902936		2	GroupMaxSyn	-0.747275		3	GroupMaxSyn	-0.660082
2	GroupMaxSyn	1.788		2	GroupMaxSyn	0.47413		2	GroupMaxSyn	-2.07511		3	GroupMaxSyn	0.18555
2	GroupMaxSyn	1.72485		2	GroupMaxSyn	0.412122		2	GroupMaxSyn	0.717084		3	GroupMaxSyn	-0.474274
2	GroupMaxSyn	1.28468		2	GroupMaxSyn	0.317507		2	GroupMaxSyn	-1.00387		3	GroupMaxSyn	0.487976
2	GroupMaxSyn	2.31812		2	GroupMaxSyn	0.846337		2	GroupMaxSyn	-2.11798		3	GroupMaxSyn	-0.174549
2	GroupMaxSyn	0.611631		2	GroupMaxSyn	-0.130992		2	GroupMaxSyn	-0.124361		3	GroupMaxSyn	-1.69846
2	GroupMaxSyn	1.55254		2	GroupMaxSyn	1.22016		2	GroupMaxSyn	2.34286		3	GroupMaxSyn	0.351959
2	GroupMaxSyn	1.22718		2	GroupMaxSyn	0.911546		2	GroupMaxSyn	-1.01472		3	GroupMaxSyn	-0.741152
2	GroupMaxSyn	0.374322		2	GroupMaxSyn	0.147244		2	GroupMaxSyn	-0.95751		3	GroupMaxSyn	0.357906
2	GroupMaxSyn	1.74814		2	GroupMaxSyn	-0.682372		2	GroupMaxSyn	0.85674		3	GroupMaxSyn	1.63729
2	GroupMaxSyn	1.34525		2	GroupMaxSyn	0.0958047		2	GroupMaxSyn	-0.501276		3	GroupMaxSyn	-0.0692974
2	GroupMaxSyn	1.30816		2	GroupMaxSyn	2.63128		2	GroupMaxSyn	-0.0789533		3	GroupMaxSyn	0.569715
2	GroupMaxSyn	1.8068		2	GroupMaxSyn	1.48874		2	GroupMaxSyn	-1.12533		3	GroupMaxSyn	-1.60589
2	GroupMaxSyn	2.08697		2	GroupMaxSyn	0.704239		2	GroupMaxSyn	-0.702061		3	GroupMaxSyn	0.771923
2	GroupMaxSyn	0.189655		2	GroupMaxSyn	0.861174		2	GroupMaxSyn	0.601242		3	GroupMaxSyn	1.99983
2	GroupMaxSyn	1.65361		2	GroupMaxSyn	1.05296		2	GroupMaxSyn	1.57589		3	GroupMaxSyn	-1.00784
2	GroupMaxSyn	1.55744		2	GroupMaxSyn	1.80633		2	GroupMaxSyn	-1.06008		3	GroupMaxSyn	-0.774292
2	GroupAvgNat	-0.297932		2	GroupAvgNat	-1.1103		2	GroupAvgNat	-0.910216		3	GroupMaxSyn	1.0239
2	GroupAvgNat	0.686096		2	GroupAvgNat	1.13748		2	GroupAvgNat	-0.363674		3	GroupMaxSyn	1.39314
2	GroupAvgNat	1.36473		2	GroupAvgNat	1.80528		2	GroupAvgNat	1.12711		3	GroupMaxSyn	-0.535838
2	GroupAvgNat	0.572404		2	GroupAvgNat	-0.89519		2	GroupAvgNat	1.19681		3	GroupMaxSyn	0.274441
2	GroupAvgNat	-0.90887		2	GroupAvgNat	-1.2455		2	GroupAvgNat	0.345702		3	GroupAvgNat	0.266919
2	GroupAvgNat	-0.10462		2	GroupAvgNat	1.02465		2	GroupAvgNat	-0.801116		3	GroupAvgNat	1.65793
2	GroupAvgNat	-0.884463		2	GroupAvgNat	-1.20276		2	GroupAvgNat	1.5246		3	GroupAvgNat	0.078805
2	GroupAvgNat	0.330518		2	GroupAvgNat	1.33573		2	GroupAvgNat	0.860402		3	GroupAvgNat	-0.397681
2	GroupAvgNat	-0.107686		2	GroupAvgNat	0.234572		2	GroupAvgNat	0.556669		3	GroupAvgNat	-1.73389
2	GroupAvgNat	-0.747287		2	GroupAvgNat	-0.140391		2	GroupAvgNat	0.655009		3	GroupAvgNat	-0.93273
2	GroupAvgNat	0.536023		2	GroupAvgNat	-0.433673		2	GroupAvgNat	0.985812		3	GroupAvgNat	-1.54576
2	GroupAvgNat	-0.387524		2	GroupAvgNat	0.132929		2	GroupAvgNat	0.823527		3	GroupAvgNat	-0.837769
2	GroupAvgNat	-0.166127		2	GroupAvgNat	0.632776		2	GroupAvgNat	0.57572		3	GroupAvgNat	0.260938
2	GroupAvgNat	-1.0859		2	GroupAvgNat	0.06822		2	GroupAvgNat	-0.0247771		3	GroupAvgNat	0.978711
2	GroupAvgNat	-0.00404805		2	GroupAvgNat	0.435356		2	GroupAvgNat	2.34317		3	GroupAvgNat	-0.875704
2	GroupAvgNat	0.61849		2	GroupAvgNat	0.243565		2	GroupAvgNat	-0.70247		3	GroupAvgNat	-0.647743
2	GroupAvgNat	-0.366921		2	GroupAvgNat	0.716379		2	GroupAvgNat	0.72208		3	GroupAvgNat	1.19698
2	GroupAvgNat	-0.664691		2	GroupAvgNat	0.290546		2	GroupAvgNat	0.0811126		3	GroupAvgNat	-0.845631
2	GroupAvgNat	-1.61157		2	GroupAvgNat	-0.278772		2	GroupAvgNat	0.495144		3	GroupAvgNat	-0.666299
2	GroupAvgNat	-0.818055		2	GroupAvgNat	-0.783484		2	GroupAvgNat	-0.311671		3	GroupAvgNat	1.91158
2	GroupAvgNat	-1.2352		2	GroupAvgNat	-1.25294		2	GroupAvgNat	-1.18093		3	GroupAvgNat	-0.194246
2	GroupAvgNat	-0.740292		2	GroupAvgNat	-0.264556		2	GroupAvgNat	0.134579		3	GroupAvgNat	1.74777
2	GroupAvgNat	-0.766406		2	GroupAvgNat	-0.801674		2	GroupAvgNat	0.9518		3	GroupAvgNat	-0.673437
2	GroupAvgNat	1.02192		2	GroupAvgNat	0.742638		2	GroupAvgNat	2.80845		3	GroupAvgNat	-0.751664
2	GroupAvgNat	-0.452779		2	GroupAvgNat	-0.794631		2	GroupAvgNat	-0.585201		3	GroupAvgNat	-0.683122
2	GroupAvgNat	0.518162		2	GroupAvgNat	-0.762608		2	GroupAvgNat	0.413173		3	GroupAvgNat	0.277242
2	GroupAvgNat	0.214375		2	GroupAvgNat	-0.0735177		2	GroupAvgNat	0.80048		3	GroupAvgNat	0.391991
2	GroupAvgNat	0.0486338		2	GroupAvgNat	0.500374		2	GroupAvgNat	-0.477385		3	GroupAvgNat	1.10781
2	GroupAvgNat	-0.152745		2	GroupAvgNat	0.571652		2	GroupAvgNat	-0.820542		3	GroupAvgNat	0.273589
2	GroupAvgNat	0.0135037		2	GroupAvgNat	0.911666		2	GroupAvgNat	-0.428471		3	GroupAvgNat	0.721125
2	GroupAvgNat	-0.125904		2	GroupAvgNat	-0.160509		2	GroupAvgNat	0.794045		3	GroupAvgNat	-0.85654
2	GroupAvgNat	-0.646585		2	GroupAvgNat	-1.32074		2	GroupAvgNat	-0.739347		3	GroupAvgNat	0.799555
2	GroupAvgNat	-0.787282		2	GroupAvgNat	0.121052		2	GroupAvgNat	-0.141488		3	GroupAvgNat	-0.560387
2	GroupAvgNat	0.428003		2	GroupAvgNat	-0.178679		2	GroupAvgNat	-0.514511		3	GroupAvgNat	-0.10288
2	GroupAvgNat	-0.162214		2	GroupAvgNat	-0.652681		2	GroupAvgNat	-0.25172		3	GroupAvgNat	0.748109
2	GroupAvgNat	-0.203951		2	GroupAvgNat	1.64362		2	GroupAvgNat	1.24645		3	GroupAvgNat	1.31117
2	GroupAvgNat	-0.401956		2	GroupAvgNat	0.449511		2	GroupAvgNat	0.555824		3	GroupAvgNat	-2.05577
2	GroupAvgNat	-2.50959		2	GroupAvgNat	-1.6262		2	GroupAvgNat	-0.95425		3	GroupAvgNat	-0.209707
2	GroupAvgSyn	-0.233646		2	GroupAvgSyn	-0.534721		2	GroupAvgSyn	0.242604		3	GroupAvgNat	-0.611438
2	GroupAvgSyn	-0.604539		2	GroupAvgSyn	0.324408		2	GroupAvgSyn	0.871002		3	GroupAvgNat	0.809841
2	GroupAvgSyn	-0.806793		2	GroupAvgSyn	0.473328		2	GroupAvgSyn	0.40652		3	GroupAvgNat	-0.752033
2	GroupAvgSyn	0.376949		2	GroupAvgSyn	1.01746		2	GroupAvgSyn	0.931958		3	GroupAvgNat	0.504573
2	GroupAvgSyn	-0.353489		2	GroupAvgSyn	1.18492		2	GroupAvgSyn	-0.660228		3	GroupAvgNat	1.92337
2	GroupAvgSyn	-0.371264		2	GroupAvgSyn	-0.202102		2	GroupAvgSyn	0.327573		3	GroupAvgNat	0.045071
2	GroupAvgSyn	-0.138818		2	GroupAvgSyn	0.551697		2	GroupAvgSyn	-0.2629		3	GroupAvgSyn	0.00945368
2	GroupAvgSyn	0.141617		2	GroupAvgSyn	0.778824		2	GroupAvgSyn	2.27199		3	GroupAvgSyn	-1.56726
2	GroupAvgSyn	-0.499243		2	GroupAvgSyn	-0.506572		2	GroupAvgSyn	0.297067		3	GroupAvgSyn	1.2448
2	GroupAvgSyn	-0.0676948		2	GroupAvgSyn	0.434005		2	GroupAvgSyn	1.34945		3	GroupAvgSyn	1.10749
2	GroupAvgSyn	-0.300288		2	GroupAvgSyn	0.222607		2	GroupAvgSyn	0.536671		3	GroupAvgSyn	-0.203976
2	GroupAvgSyn	-2.01957		2	GroupAvgSyn	-2.37241		2	GroupAvgSyn	-0.321676		3	GroupAvgSyn	0.0174302
2	GroupAvgSyn	-0.79518		2	GroupAvgSyn	0.839177		2	GroupAvgSyn	-1.55103		3	GroupAvgSyn	-2.57232
2	GroupAvgSyn	-0.754839		2	GroupAvgSyn	-0.532677		2	GroupAvgSyn	-1.17274		3	GroupAvgSyn	-0.282493
2	GroupAvgSyn	-0.295808		2	GroupAvgSyn	0.355975		2	GroupAvgSyn	0.416468		3	GroupAvgSyn	-0.306613
2	GroupAvgSyn	-0.65451		2	GroupAvgSyn	-0.113469		2	GroupAvgSyn	-2.26053		3	GroupAvgSyn	-0.560719
2	GroupAvgSyn	-0.106153		2	GroupAvgSyn	0.489362		2	GroupAvgSyn	1.21552		3	GroupAvgSyn	0.0160058
2	GroupAvgSyn	0.415715		2	GroupAvgSyn	-0.202102		2	GroupAvgSyn	-0.833451		3	GroupAvgSyn	0.382699
2	GroupAvgSyn	0.470993		2	GroupAvgSyn	1.03977		2	GroupAvgSyn	0.86656		3	GroupAvgSyn	-0.51915
2	GroupAvgSyn	-0.154409		2	GroupAvgSyn	0.634589		2	GroupAvgSyn	0.457925		3	GroupAvgSyn	-0.463061
2	GroupAvgSyn	-0.565617		2	GroupAvgSyn	-0.24638		2	GroupAvgSyn	-0.223597		3	GroupAvgSyn	0.115709
2	GroupAvgSyn	0.603692		2	GroupAvgSyn	0.291088		2	GroupAvgSyn	0.492251		3	GroupAvgSyn	0.106597
2	GroupAvgSyn	-0.244333		2	GroupAvgSyn	0.0428395		2	GroupAvgSyn	-0.0380298		3	GroupAvgSyn	0.406572
2	GroupAvgSyn	-0.125898		2	GroupAvgSyn	0.0464728		2	GroupAvgSyn	0.701589		3	GroupAvgSyn	-0.0692056
2	GroupAvgSyn	-0.180198		2	GroupAvgSyn	-0.814328		2	GroupAvgSyn	-0.533138		3	GroupAvgSyn	-1.38493
2	GroupAvgSyn	-0.134782		2	GroupAvgSyn	-0.322435		2	GroupAvgSyn	-1.47709		3	GroupAvgSyn	1.10895
2	GroupAvgSyn	0.08175		2	GroupAvgSyn	-1.459		2	GroupAvgSyn	-0.290088		3	GroupAvgSyn	-0.356149
2	GroupAvgSyn	-0.644943		2	GroupAvgSyn	0.86169		2	GroupAvgSyn	0.152311		3	GroupAvgSyn	0.681647
2	GroupAvgSyn	-0.11548		2	GroupAvgSyn	1.03611		2	GroupAvgSyn	0.545122		3	GroupAvgSyn	-0.567321
2	GroupAvgSyn	-1.04866		2	GroupAvgSyn	-0.0494405		2	GroupAvgSyn	1.53658		3	GroupAvgSyn	-1.41948
2	GroupAvgSyn	0.42485		2	GroupAvgSyn	0.128073		2	GroupAvgSyn	0.386943		3	GroupAvgSyn	-0.0609702
2	GroupAvgSyn	-0.414444		2	GroupAvgSyn	-0.232869		2	GroupAvgSyn	2.0311		3	GroupAvgSyn	0.327063
2	GroupAvgSyn	-0.502255		2	GroupAvgSyn	0.0855159		2	GroupAvgSyn	0.866887		3	GroupAvgSyn	-0.786236
2	GroupAvgSyn	-0.826771		2	GroupAvgSyn	0.302025		2	GroupAvgSyn	-0.780959		3	GroupAvgSyn	-0.986767
2	GroupAvgSyn	1.05951		2	GroupAvgSyn	-0.0923244		2	GroupAvgSyn	0.179895		3	GroupAvgSyn	-0.627146
2	GroupAvgSyn	1.16557		2	GroupAvgSyn	1.34896		2	GroupAvgSyn	1.29315		3	GroupAvgSyn	-0.709207
2	GroupAvgSyn	0.306455		2	GroupAvgSyn	1.0303		2	GroupAvgSyn	1.51031		3	GroupAvgSyn	1.01178
2	GroupAvgSyn	0.589005		2	GroupAvgSyn	1.21092		2	GroupAvgSyn	0.340213		3	GroupAvgSyn	0.343793
3	GroupMaxNat	0.767413		3	GroupMaxNat	0.728803		3	GroupMaxNat	-0.1517		3	GroupAvgSyn	-1.49876
3	GroupMaxNat	0.503931		3	GroupMaxNat	-0.537655		3	GroupMaxNat	0.0443924		3	GroupAvgSyn	-0.30528
3	GroupMaxNat	1.37308		3	GroupMaxNat	-0.038699		3	GroupMaxNat	0.26114		3	GroupAvgSyn	-0.807658
3	GroupMaxNat	0.46312		3	GroupMaxNat	-0.343993		3	GroupMaxNat	-0.419591		3	GroupAvgSyn	-0.221916
3	GroupMaxNat	1.69453		3	GroupMaxNat	0.945691		3	GroupMaxNat	1.18885		3	GroupAvgSyn	-1.0929
3	GroupMaxNat	1.33108		3	GroupMaxNat	-1.1994		3	GroupMaxNat	0.731313		3	GroupAvgSyn	1.14993
3	GroupMaxNat	1.93317		3	GroupMaxNat	0.544915		3	GroupMaxNat	-0.363976		3	GroupAvgSyn	-0.569028
3	GroupMaxNat	1.94993		3	GroupMaxNat	-0.348276		3	GroupMaxNat	0.0651131		3	GroupAvgSyn	0.34688
3	GroupMaxNat	-0.385571		3	GroupMaxNat	-2.02549		3	GroupMaxNat	-1.6723		5	GroupMaxNat	-1.80737
3	GroupMaxNat	-0.386043		3	GroupMaxNat	-1.70953		3	GroupMaxNat	-0.517799		5	GroupMaxNat	0.917129
3	GroupMaxNat	-0.611513		3	GroupMaxNat	-1.68817		3	GroupMaxNat	-0.96518		5	GroupMaxNat	-1.33348
3	GroupMaxNat	1.17723		3	GroupMaxNat	-0.431334		3	GroupMaxNat	0.391408		5	GroupMaxNat	0.137199
3	GroupMaxNat	0.838655		3	GroupMaxNat	0.593963		3	GroupMaxNat	0.639839		5	GroupMaxNat	-1.62732
3	GroupMaxNat	0.519634		3	GroupMaxNat	0.121968		3	GroupMaxNat	-0.220237		5	GroupMaxNat	0.747134
3	GroupMaxNat	0.916395		3	GroupMaxNat	-0.361709		3	GroupMaxNat	-0.0428882		5	GroupMaxNat	-0.166315
3	GroupMaxNat	0.750751		3	GroupMaxNat	-0.102868		3	GroupMaxNat	0.0969143		5	GroupMaxNat	0.329385
3	GroupMaxNat	1.75301		3	GroupMaxNat	-0.517823		3	GroupMaxNat	0.137084		5	GroupMaxNat	-0.0728827
3	GroupMaxNat	-0.455272		3	GroupMaxNat	0.332815		3	GroupMaxNat	0.00314337		5	GroupMaxNat	0.82233
3	GroupMaxNat	0.895271		3	GroupMaxNat	-0.765113		3	GroupMaxNat	0.771273		5	GroupMaxNat	1.38695
3	GroupMaxNat	0.00789574		3	GroupMaxNat	-0.672127		3	GroupMaxNat	-0.732151		5	GroupMaxNat	0.176861
3	GroupMaxNat	0.818322		3	GroupMaxNat	-0.644032		3	GroupMaxNat	-0.882728		5	GroupMaxNat	0.333714
3	GroupMaxNat	2.51634		3	GroupMaxNat	0.675207		3	GroupMaxNat	1.56378		5	GroupMaxNat	0.771537
3	GroupMaxNat	0.6689		3	GroupMaxNat	-1.60204		3	GroupMaxNat	-1.17066		5	GroupMaxNat	-0.054584
3	GroupMaxNat	0.288705		3	GroupMaxNat	-1.25291		3	GroupMaxNat	-1.51697		5	GroupMaxNat	0.66332
3	GroupMaxNat	0.720002		3	GroupMaxNat	0.664859		3	GroupMaxNat	0.847247		5	GroupMaxNat	0.747181
3	GroupMaxNat	1.87624		3	GroupMaxNat	1.26569		3	GroupMaxNat	0.818898		5	GroupMaxNat	0.100114
3	GroupMaxNat	0.220358		3	GroupMaxNat	-0.746655		3	GroupMaxNat	-0.627874		5	GroupMaxNat	-0.807006
3	GroupMaxNat	1.64318		3	GroupMaxNat	-0.192549		3	GroupMaxNat	0.264723		5	GroupMaxNat	-1.28688
3	GroupMaxNat	-0.453729		3	GroupMaxNat	-1.21421		3	GroupMaxNat	-0.439436		5	GroupMaxNat	0.0814241
3	GroupMaxNat	1.73481		3	GroupMaxNat	1.1038		3	GroupMaxNat	1.24736		5	GroupMaxNat	0.193598
3	GroupMaxNat	-0.660418		3	GroupMaxNat	-1.25025		3	GroupMaxNat	-1.31916		5	GroupMaxNat	0.564411
3	GroupMaxNat	1.10002		3	GroupMaxNat	0.249093		3	GroupMaxNat	-0.25406		5	GroupMaxNat	-1.15919
3	GroupMaxNat	1.26848		3	GroupMaxNat	-0.528072		3	GroupMaxNat	-0.246937		5	GroupMaxNat	-1.39628
3	GroupMaxNat	0.561732		3	GroupMaxNat	-0.651061		3	GroupMaxNat	-0.567813		5	GroupMaxNat	-0.456028
3	GroupMaxNat	1.17124		3	GroupMaxNat	-1.53324		3	GroupMaxNat	-1.74765		5	GroupMaxNat	-0.0317108
3	GroupMaxNat	0.313254		3	GroupMaxNat	-0.379818		3	GroupMaxNat	0.0244925		5	GroupMaxNat	0.834373
3	GroupMaxNat	0.841881		3	GroupMaxNat	-0.0804273		3	GroupMaxNat	1.18003		5	GroupMaxNat	1.46496
3	GroupMaxNat	0.559336		3	GroupMaxNat	0.699916		3	GroupMaxNat	0.524442		5	GroupMaxNat	0.520461
3	GroupMaxNat	1.70391		3	GroupMaxNat	0.228703		3	GroupMaxNat	0.127413		5	GroupMaxNat	1.29152
3	GroupMaxNat	1.54794		3	GroupMaxNat	0.455196		3	GroupMaxNat	0.431444		5	GroupMaxNat	0.133084
3	GroupMaxSyn	1.20496		3	GroupMaxSyn	0.507634		3	GroupMaxSyn	-0.62309		5	GroupMaxNat	0.799215
3	GroupMaxSyn	2.1861		3	GroupMaxSyn	1.93128		3	GroupMaxSyn	1.16346		5	GroupMaxNat	0.917115
3	GroupMaxSyn	-0.0981282		3	GroupMaxSyn	1.00188		3	GroupMaxSyn	0.302856		5	GroupMaxNat	-0.507998
3	GroupMaxSyn	2.22108		3	GroupMaxSyn	1.44349		3	GroupMaxSyn	1.3968		5	GroupMaxNat	1.94584
3	GroupMaxSyn	0.300901		3	GroupMaxSyn	1.48106		3	GroupMaxSyn	0.821377		5	GroupMaxNat	-0.0743817
3	GroupMaxSyn	2.02109		3	GroupMaxSyn	1.98412		3	GroupMaxSyn	1.8508		5	GroupMaxNat	-0.440397
3	GroupMaxSyn	-1.09938		3	GroupMaxSyn	-1.7446		3	GroupMaxSyn	-2.06427		5	GroupMaxNat	-0.917058
3	GroupMaxSyn	0.347801		3	GroupMaxSyn	0.778404		3	GroupMaxSyn	0.69478		5	GroupMaxNat	0.682682
3	GroupMaxSyn	1.81178		3	GroupMaxSyn	0.620863		3	GroupMaxSyn	1.08183		5	GroupMaxSyn	0.942749
3	GroupMaxSyn	1.80756		3	GroupMaxSyn	1.37707		3	GroupMaxSyn	2.1125		5	GroupMaxSyn	1.0104
3	GroupMaxSyn	2.28323		3	GroupMaxSyn	1.42307		3	GroupMaxSyn	0.0905443		5	GroupMaxSyn	-0.49371
3	GroupMaxSyn	0.686913		3	GroupMaxSyn	-0.531628		3	GroupMaxSyn	-0.00962132		5	GroupMaxSyn	2.14288
3	GroupMaxSyn	1.49656		3	GroupMaxSyn	0.567359		3	GroupMaxSyn	0.518884		5	GroupMaxSyn	0.00810981
3	GroupMaxSyn	0.520941		3	GroupMaxSyn	-1.37759		3	GroupMaxSyn	0.0428299		5	GroupMaxSyn	0.521436
3	GroupMaxSyn	1.17424		3	GroupMaxSyn	1.15467		3	GroupMaxSyn	0.721857		5	GroupMaxSyn	-0.958892
3	GroupMaxSyn	0.67728		3	GroupMaxSyn	-0.0302963		3	GroupMaxSyn	0.337645		5	GroupMaxSyn	1.0792
3	GroupMaxSyn	0.893489		3	GroupMaxSyn	-0.763776		3	GroupMaxSyn	0.0795456		5	GroupMaxSyn	1.3234
3	GroupMaxSyn	0.489086		3	GroupMaxSyn	0.0554295		3	GroupMaxSyn	-0.645903		5	GroupMaxSyn	2.07786
3	GroupMaxSyn	2.43153		3	GroupMaxSyn	1.32682		3	GroupMaxSyn	1.74954		5	GroupMaxSyn	-0.0688843
3	GroupMaxSyn	2.22435		3	GroupMaxSyn	1.27338		3	GroupMaxSyn	0.75133		5	GroupMaxSyn	1.0436
3	GroupMaxSyn	1.39538		3	GroupMaxSyn	0.446105		3	GroupMaxSyn	1.48485		5	GroupMaxSyn	-0.378287
3	GroupMaxSyn	-0.799945		3	GroupMaxSyn	-1.20153		3	GroupMaxSyn	-2.00346		5	GroupMaxSyn	0.529718
3	GroupMaxSyn	1.63195		3	GroupMaxSyn	0.364398		3	GroupMaxSyn	0.853623		5	GroupMaxSyn	0.726977
3	GroupMaxSyn	0.66648		3	GroupMaxSyn	0.209376		3	GroupMaxSyn	0.321031		5	GroupMaxSyn	-0.729873
3	GroupMaxSyn	-1.08123		3	GroupMaxSyn	-1.36547		3	GroupMaxSyn	-2.44571		5	GroupMaxSyn	0.416736
3	GroupMaxSyn	0.243981		3	GroupMaxSyn	0.501633		3	GroupMaxSyn	-0.532602		5	GroupMaxSyn	-0.622514
3	GroupMaxSyn	0.558729		3	GroupMaxSyn	1.3233		3	GroupMaxSyn	0.789623		5	GroupMaxSyn	2.70108
3	GroupMaxSyn	0.96107		3	GroupMaxSyn	1.29865		3	GroupMaxSyn	1.66367		5	GroupMaxSyn	-0.482396
3	GroupMaxSyn	0.270432		3	GroupMaxSyn	1.45759		3	GroupMaxSyn	0.676744		5	GroupMaxSyn	0.00890053
3	GroupMaxSyn	1.67619		3	GroupMaxSyn	0.119468		3	GroupMaxSyn	1.02759		5	GroupMaxSyn	-1.53132
3	GroupMaxSyn	1.32998		3	GroupMaxSyn	0.441362		3	GroupMaxSyn	0.875726		5	GroupMaxSyn	-0.241973
3	GroupMaxSyn	0.65984		3	GroupMaxSyn	1.86811		3	GroupMaxSyn	1.87419		5	GroupMaxSyn	0.317652
3	GroupMaxSyn	-2.19417		3	GroupMaxSyn	-0.868169		3	GroupMaxSyn	-1.44759		5	GroupMaxSyn	0.0470983
3	GroupMaxSyn	-1.85362		3	GroupMaxSyn	-1.50859		3	GroupMaxSyn	-0.0533864		5	GroupMaxSyn	0.887504
3	GroupMaxSyn	1.31789		3	GroupMaxSyn	0.743443		3	GroupMaxSyn	-0.667215		5	GroupMaxSyn	0.20894
3	GroupMaxSyn	1.89191		3	GroupMaxSyn	1.55035		3	GroupMaxSyn	1.23761		5	GroupMaxSyn	0.929542
3	GroupMaxSyn	2.64168		3	GroupMaxSyn	1.3306		3	GroupMaxSyn	1.85008		5	GroupMaxSyn	0.48381
3	GroupMaxSyn	2.57896		3	GroupMaxSyn	2.2334		3	GroupMaxSyn	2.69542		5	GroupMaxSyn	0.494103
3	GroupMaxSyn	0.960428		3	GroupMaxSyn	0.216459		3	GroupMaxSyn	0.414991		5	GroupMaxSyn	0.528917
3	GroupMaxSyn	1.58718		3	GroupMaxSyn	1.63777		3	GroupMaxSyn	1.61721		5	GroupMaxSyn	-0.353061
3	GroupAvgNat	0.0937603		3	GroupAvgNat	-0.178517		3	GroupAvgNat	-0.539284		5	GroupMaxSyn	0.106874
3	GroupAvgNat	0.561144		3	GroupAvgNat	-0.0265621		3	GroupAvgNat	0.0513788		5	GroupMaxSyn	0.0440912
3	GroupAvgNat	1.23673		3	GroupAvgNat	0.76333		3	GroupAvgNat	0.818065		5	GroupMaxSyn	0.123135
3	GroupAvgNat	0.484013		3	GroupAvgNat	1.27671		3	GroupAvgNat	1.04937		5	GroupMaxSyn	-0.328721
3	GroupAvgNat	-0.033433		3	GroupAvgNat	-1.3426		3	GroupAvgNat	-0.618946		5	GroupMaxSyn	-1.68291
3	GroupAvgNat	-1.00909		3	GroupAvgNat	-1.49315		3	GroupAvgNat	-2.22661		5	GroupMaxSyn	1.56906
3	GroupAvgNat	-0.299553		3	GroupAvgNat	0.301309		3	GroupAvgNat	-0.298492		5	GroupMaxSyn	1.55984
3	GroupAvgNat	1.15322		3	GroupAvgNat	1.28505		3	GroupAvgNat	0.220027		5	GroupMaxSyn	1.08727
3	GroupAvgNat	1.62713		3	GroupAvgNat	0.382769		3	GroupAvgNat	-0.080948		5	GroupAvgNat	1.2284
3	GroupAvgNat	-0.316474		3	GroupAvgNat	0.723766		3	GroupAvgNat	-0.0146649		5	GroupAvgNat	-0.800932
3	GroupAvgNat	0.121287		3	GroupAvgNat	-0.131315		3	GroupAvgNat	-0.690305		5	GroupAvgNat	-0.554638
3	GroupAvgNat	0.196147		3	GroupAvgNat	0.754353		3	GroupAvgNat	0.255654		5	GroupAvgNat	-0.409192
3	GroupAvgNat	-0.484304		3	GroupAvgNat	0.0680287		3	GroupAvgNat	0.247071		5	GroupAvgNat	-0.0660692
3	GroupAvgNat	0.763028		3	GroupAvgNat	-0.221468		3	GroupAvgNat	0.112439		5	GroupAvgNat	-0.522967
3	GroupAvgNat	-1.36603		3	GroupAvgNat	-0.751622		3	GroupAvgNat	-1.66278		5	GroupAvgNat	0.873413
3	GroupAvgNat	0.684568		3	GroupAvgNat	-0.534136		3	GroupAvgNat	0.414521		5	GroupAvgNat	-1.06779
3	GroupAvgNat	0.520025		3	GroupAvgNat	0.502735		3	GroupAvgNat	0.331443		5	GroupAvgNat	0.921488
3	GroupAvgNat	0.480108		3	GroupAvgNat	0.337751		3	GroupAvgNat	1.01299		5	GroupAvgNat	0.971301
3	GroupAvgNat	0.306164		3	GroupAvgNat	0.737062		3	GroupAvgNat	0.386099		5	GroupAvgNat	-1.49558
3	GroupAvgNat	-0.0841563		3	GroupAvgNat	0.820486		3	GroupAvgNat	0.55203		5	GroupAvgNat	-1.18334
3	GroupAvgNat	-0.784075		3	GroupAvgNat	-0.290848		3	GroupAvgNat	-0.940098		5	GroupAvgNat	-0.05113
3	GroupAvgNat	-0.615024		3	GroupAvgNat	-1.27731		3	GroupAvgNat	-1.70284		5	GroupAvgNat	0.36135
3	GroupAvgNat	-0.642428		3	GroupAvgNat	-0.304575		3	GroupAvgNat	-0.553922		5	GroupAvgNat	1.19798
3	GroupAvgNat	-0.125722		3	GroupAvgNat	-0.241985		3	GroupAvgNat	-0.472986		5	GroupAvgNat	-0.115179
3	GroupAvgNat	0.349045		3	GroupAvgNat	0.529488		3	GroupAvgNat	-0.552017		5	GroupAvgNat	0.556743
3	GroupAvgNat	-0.220574		3	GroupAvgNat	0.0666981		3	GroupAvgNat	0.131125		5	GroupAvgNat	-0.60605
3	GroupAvgNat	1.77872		3	GroupAvgNat	0.85769		3	GroupAvgNat	0.617893		5	GroupAvgNat	0.855132
3	GroupAvgNat	0.300525		3	GroupAvgNat	0.255086		3	GroupAvgNat	0.475549		5	GroupAvgNat	0.0368624
3	GroupAvgNat	-0.576495		3	GroupAvgNat	-0.321425		3	GroupAvgNat	-0.749533		5	GroupAvgNat	0.579686
3	GroupAvgNat	1.45265		3	GroupAvgNat	0.3505		3	GroupAvgNat	-0.1078		5	GroupAvgNat	-0.18949
3	GroupAvgNat	-0.491451		3	GroupAvgNat	-0.611482		3	GroupAvgNat	-0.107089		5	GroupAvgNat	1.6851
3	GroupAvgNat	-1.32196		3	GroupAvgNat	-2.03746		3	GroupAvgNat	-2.34946		5	GroupAvgNat	-0.240178
3	GroupAvgNat	-0.804266		3	GroupAvgNat	0.0591226		3	GroupAvgNat	0.234053		5	GroupAvgNat	1.68708
3	GroupAvgNat	-0.442347		3	GroupAvgNat	-0.30777		3	GroupAvgNat	-0.457402		5	GroupAvgNat	0.193312
3	GroupAvgNat	-0.684008		3	GroupAvgNat	-0.551918		3	GroupAvgNat	-1.50311		5	GroupAvgNat	0.319629
3	GroupAvgNat	-0.563034		3	GroupAvgNat	-1.0828		3	GroupAvgNat	-0.758779		5	GroupAvgNat	1.12381
3	GroupAvgNat	0.372147		3	GroupAvgNat	0.630073		3	GroupAvgNat	0.129367		5	GroupAvgNat	0.202242
3	GroupAvgNat	0.140631		3	GroupAvgNat	0.161914		3	GroupAvgNat	0.940863		5	GroupAvgNat	-0.919223
3	GroupAvgNat	0.302302		3	GroupAvgNat	-0.350032		3	GroupAvgNat	0.323775		5	GroupAvgNat	0.180728
3	GroupAvgNat	-0.231578		3	GroupAvgNat	-0.571098		3	GroupAvgNat	0.387901		5	GroupAvgNat	-0.466043
3	GroupAvgSyn	0.29827		3	GroupAvgSyn	0.658132		3	GroupAvgSyn	0.443086		5	GroupAvgNat	-0.253646
3	GroupAvgSyn	-0.699234		3	GroupAvgSyn	-1.26682		3	GroupAvgSyn	-0.339721		5	GroupAvgNat	-0.373368
3	GroupAvgSyn	-2.00333		3	GroupAvgSyn	-1.8158		3	GroupAvgSyn	-1.10299		5	GroupAvgNat	-0.638875
3	GroupAvgSyn	-1.35751		3	GroupAvgSyn	-1.52614		3	GroupAvgSyn	-1.51689		5	GroupAvgNat	0.228724
3	GroupAvgSyn	0.344881		3	GroupAvgSyn	0.114857		3	GroupAvgSyn	0.653245		5	GroupAvgNat	0.452171
3	GroupAvgSyn	0.667174		3	GroupAvgSyn	1.275		3	GroupAvgSyn	0.256331		5	GroupAvgNat	0.383087
3	GroupAvgSyn	-0.27752		3	GroupAvgSyn	-0.296323		3	GroupAvgSyn	-0.0287608		5	GroupAvgNat	0.361517
3	GroupAvgSyn	0.316178		3	GroupAvgSyn	1.44393		3	GroupAvgSyn	1.55368		5	GroupAvgNat	-0.320033
3	GroupAvgSyn	-0.55246		3	GroupAvgSyn	-0.0346783		3	GroupAvgSyn	0.170865		5	GroupAvgSyn	-1.40463
3	GroupAvgSyn	-0.0446577		3	GroupAvgSyn	0.0339095		3	GroupAvgSyn	-0.314088		5	GroupAvgSyn	0.0564761
3	GroupAvgSyn	0.0693828		3	GroupAvgSyn	0.481293		3	GroupAvgSyn	1.00194		5	GroupAvgSyn	-1.68412
3	GroupAvgSyn	-0.158166		3	GroupAvgSyn	-0.492757		3	GroupAvgSyn	-0.431518		5	GroupAvgSyn	0.636877
3	GroupAvgSyn	-0.097847		3	GroupAvgSyn	-0.0046861		3	GroupAvgSyn	-0.19269		5	GroupAvgSyn	-0.423571
3	GroupAvgSyn	-0.255067		3	GroupAvgSyn	-1.00854		3	GroupAvgSyn	-0.997648		5	GroupAvgSyn	0.940841
3	GroupAvgSyn	-1.98597		3	GroupAvgSyn	-0.636188		3	GroupAvgSyn	-0.730835		5	GroupAvgSyn	2.00286
3	GroupAvgSyn	-0.0675104		3	GroupAvgSyn	0.44425		3	GroupAvgSyn	-0.60486		5	GroupAvgSyn	1.83545
3	GroupAvgSyn	0.0951189		3	GroupAvgSyn	0.849883		3	GroupAvgSyn	1.49993		5	GroupAvgSyn	0.0704833
3	GroupAvgSyn	-1.18739		3	GroupAvgSyn	0.689785		3	GroupAvgSyn	-0.526206		5	GroupAvgSyn	-0.1088
3	GroupAvgSyn	-0.270286		3	GroupAvgSyn	0.0211733		3	GroupAvgSyn	-0.216375		5	GroupAvgSyn	0.0799057
3	GroupAvgSyn	0.102586		3	GroupAvgSyn	0.631184		3	GroupAvgSyn	0.283749		5	GroupAvgSyn	-0.147095
3	GroupAvgSyn	-0.268667		3	GroupAvgSyn	-0.316788		3	GroupAvgSyn	-0.300448		5	GroupAvgSyn	-0.136891
3	GroupAvgSyn	-0.476561		3	GroupAvgSyn	-0.976339		3	GroupAvgSyn	-1.45786		5	GroupAvgSyn	0.353054
3	GroupAvgSyn	-1.56325		3	GroupAvgSyn	-0.904385		3	GroupAvgSyn	-0.0318822		5	GroupAvgSyn	-1.20197
3	GroupAvgSyn	0.000442484		3	GroupAvgSyn	1.02339		3	GroupAvgSyn	0.742737		5	GroupAvgSyn	1.3687
3	GroupAvgSyn	-0.28218		3	GroupAvgSyn	-0.466085		3	GroupAvgSyn	-1.03567		5	GroupAvgSyn	1.79031
3	GroupAvgSyn	-2.55842		3	GroupAvgSyn	-0.447053		3	GroupAvgSyn	-0.861287		5	GroupAvgSyn	1.12209
3	GroupAvgSyn	-0.746665		3	GroupAvgSyn	-1.06565		3	GroupAvgSyn	-0.692013		5	GroupAvgSyn	0.401956
3	GroupAvgSyn	-0.117956		3	GroupAvgSyn	-0.46793		3	GroupAvgSyn	-0.878226		5	GroupAvgSyn	-0.358863
3	GroupAvgSyn	0.698873		3	GroupAvgSyn	0.530765		3	GroupAvgSyn	1.6123		5	GroupAvgSyn	0.183212
3	GroupAvgSyn	0.342192		3	GroupAvgSyn	-0.139698		3	GroupAvgSyn	0.314596		5	GroupAvgSyn	-2.44393
3	GroupAvgSyn	-0.92745		3	GroupAvgSyn	-1.19469		3	GroupAvgSyn	-0.660424		5	GroupAvgSyn	1.54188
3	GroupAvgSyn	-0.483262		3	GroupAvgSyn	-1.83289		3	GroupAvgSyn	-2.12975		5	GroupAvgSyn	1.79064
3	GroupAvgSyn	-0.667032		3	GroupAvgSyn	0.264438		3	GroupAvgSyn	-0.668661		5	GroupAvgSyn	-1.03103
3	GroupAvgSyn	-0.822678		3	GroupAvgSyn	-0.146384		3	GroupAvgSyn	-0.0979778		5	GroupAvgSyn	0.65193
3	GroupAvgSyn	-0.629909		3	GroupAvgSyn	-0.131797		3	GroupAvgSyn	-0.381678		5	GroupAvgSyn	-0.394908
3	GroupAvgSyn	0.736141		3	GroupAvgSyn	0.887414		3	GroupAvgSyn	0.66798		5	GroupAvgSyn	-0.24369
3	GroupAvgSyn	0.359758		3	GroupAvgSyn	1.36498		3	GroupAvgSyn	1.19429		5	GroupAvgSyn	-0.533358
3	GroupAvgSyn	0.485995		3	GroupAvgSyn	0.160912		3	GroupAvgSyn	1.71416		5	GroupAvgSyn	-0.0990915
3	GroupAvgSyn	-0.915266		3	GroupAvgSyn	0.661768		3	GroupAvgSyn	0.783072		5	GroupAvgSyn	1.39618
3	GroupAvgSyn	-0.0726507		3	GroupAvgSyn	-0.469199		3	GroupAvgSyn	-0.317517		5	GroupAvgSyn	-1.11433
4	GroupMaxNat	0.616115		4	GroupMaxNat	-1.82771		4	GroupMaxNat	1.0061		5	GroupAvgSyn	0.224047
4	GroupMaxNat	0.48731		4	GroupMaxNat	0.0687468		4	GroupMaxNat	0.152091		5	GroupAvgSyn	-0.947177
4	GroupMaxNat	0.371358		4	GroupMaxNat	-1.47662		4	GroupMaxNat	0.298838		5	GroupAvgSyn	0.407912
4	GroupMaxNat	1.33642		4	GroupMaxNat	0.391703		4	GroupMaxNat	1.62818		5	GroupAvgSyn	-1.10058
4	GroupMaxNat	-0.145603		4	GroupMaxNat	-0.508107		4	GroupMaxNat	-0.225388		5	GroupAvgSyn	1.50999
4	GroupMaxNat	-0.403945		4	GroupMaxNat	-2.07206		4	GroupMaxNat	0.310203		5	GroupAvgSyn	-0.435645
4	GroupMaxNat	1.95603		4	GroupMaxNat	-0.566055		4	GroupMaxNat	0.815982		5	GroupAvgSyn	0.207487
4	GroupMaxNat	-0.31644		4	GroupMaxNat	0.254146		4	GroupMaxNat	0.166744		5	GroupAvgSyn	1.19362
4	GroupMaxNat	2.34904		4	GroupMaxNat	0.439535		4	GroupMaxNat	1.81926		6	GroupMaxNat	-1.62184
4	GroupMaxNat	2.23779		4	GroupMaxNat	0.848172		4	GroupMaxNat	1.57242		6	GroupMaxNat	0.0300242
4	GroupMaxNat	2.04095		4	GroupMaxNat	0.29068		4	GroupMaxNat	2.48087		6	GroupMaxNat	-0.614602
4	GroupMaxNat	2.76729		4	GroupMaxNat	0.466128		4	GroupMaxNat	1.53655		6	GroupMaxNat	0.577616
4	GroupMaxNat	1.21425		4	GroupMaxNat	0.77343		4	GroupMaxNat	2.0803		6	GroupMaxNat	-0.487655
4	GroupMaxNat	1.21186		4	GroupMaxNat	-1.23276		4	GroupMaxNat	1.58219		6	GroupMaxNat	-0.501703
4	GroupMaxNat	2.12561		4	GroupMaxNat	0.0794103		4	GroupMaxNat	1.6755		6	GroupMaxNat	-0.364022
4	GroupMaxNat	0.919602		4	GroupMaxNat	0.0785148		4	GroupMaxNat	-0.469884		6	GroupMaxNat	0.458284
4	GroupMaxNat	0.345226		4	GroupMaxNat	0.205635		4	GroupMaxNat	0.743448		6	GroupMaxNat	0.37531
4	GroupMaxNat	-1.03138		4	GroupMaxNat	-2.37298		4	GroupMaxNat	-0.841957		6	GroupMaxNat	-1.2765
4	GroupMaxNat	2.17305		4	GroupMaxNat	0.325229		4	GroupMaxNat	1.55247		6	GroupMaxNat	1.28289
4	GroupMaxNat	1.20011		4	GroupMaxNat	1.08836		4	GroupMaxNat	0.779441		6	GroupMaxNat	0.662532
4	GroupMaxNat	1.42745		4	GroupMaxNat	-0.459124		4	GroupMaxNat	0.208614		6	GroupMaxNat	-0.69422
4	GroupMaxNat	0.538073		4	GroupMaxNat	0.467675		4	GroupMaxNat	0.318359		6	GroupMaxNat	0.333256
4	GroupMaxNat	0.281055		4	GroupMaxNat	0.145464		4	GroupMaxNat	-0.624901		6	GroupMaxNat	-0.199222
4	GroupMaxNat	0.855496		4	GroupMaxNat	0.0552124		4	GroupMaxNat	0.0419262		6	GroupMaxNat	-0.210555
4	GroupMaxNat	0.447443		4	GroupMaxNat	-1.46565		4	GroupMaxNat	-0.0781884		6	GroupMaxNat	-0.813662
4	GroupMaxNat	-0.676571		4	GroupMaxNat	0.0842515		4	GroupMaxNat	-0.391106		6	GroupMaxNat	-1.1187
4	GroupMaxNat	1.53833		4	GroupMaxNat	-0.1664		4	GroupMaxNat	1.84161		6	GroupMaxNat	-1.35211
4	GroupMaxNat	2.10969		4	GroupMaxNat	1.52688		4	GroupMaxNat	2.16019		6	GroupMaxNat	-0.198884
4	GroupMaxNat	-0.328255		4	GroupMaxNat	-0.651211		4	GroupMaxNat	0.142382		6	GroupMaxNat	1.14342
4	GroupMaxNat	2.02438		4	GroupMaxNat	-0.154547		4	GroupMaxNat	2.59778		6	GroupMaxNat	0.570927
4	GroupMaxNat	1.27711		4	GroupMaxNat	0.2223		4	GroupMaxNat	0.884871		6	GroupMaxNat	0.654875
4	GroupMaxNat	-2.0562		4	GroupMaxNat	-1.4956		4	GroupMaxNat	-1.48076		6	GroupMaxNat	1.48409
4	GroupMaxSyn	1.00837		4	GroupMaxSyn	1.04263		4	GroupMaxSyn	0.547624		6	GroupMaxNat	1.23055
4	GroupMaxSyn	0.609326		4	GroupMaxSyn	0.494679		4	GroupMaxSyn	-0.179208		6	GroupMaxNat	-0.44942
4	GroupMaxSyn	-0.123326		4	GroupMaxSyn	-0.00758087		4	GroupMaxSyn	0.499875		6	GroupMaxNat	0.188425
4	GroupMaxSyn	0.245954		4	GroupMaxSyn	-0.502152		4	GroupMaxSyn	0.175003		6	GroupMaxNat	1.74862
4	GroupMaxSyn	-0.605915		4	GroupMaxSyn	-0.712716		4	GroupMaxSyn	-0.810891		6	GroupMaxNat	-1.04049
4	GroupMaxSyn	0.406512		4	GroupMaxSyn	-0.544886		4	GroupMaxSyn	-1.8487		6	GroupMaxNat	-1.69275
4	GroupMaxSyn	1.19213		4	GroupMaxSyn	1.05542		4	GroupMaxSyn	1.24487		6	GroupMaxNat	-0.684903
4	GroupMaxSyn	-0.377466		4	GroupMaxSyn	-0.290126		4	GroupMaxSyn	-0.63371		6	GroupMaxNat	0.111104
4	GroupMaxSyn	0.0896649		4	GroupMaxSyn	0.43389		4	GroupMaxSyn	-0.541928		6	GroupMaxNat	-0.210207
4	GroupMaxSyn	2.78792		4	GroupMaxSyn	1.25765		4	GroupMaxSyn	0.815221		6	GroupMaxNat	-0.0304513
4	GroupMaxSyn	1.23938		4	GroupMaxSyn	-0.470883		4	GroupMaxSyn	0.522793		6	GroupMaxNat	0.260159
4	GroupMaxSyn	0.657098		4	GroupMaxSyn	0.865098		4	GroupMaxSyn	0.151627		6	GroupMaxNat	1.89641
4	GroupMaxSyn	0.54218		4	GroupMaxSyn	0.619334		4	GroupMaxSyn	0.277364		6	GroupMaxNat	0.560215
4	GroupMaxSyn	-0.65806		4	GroupMaxSyn	-0.812656		4	GroupMaxSyn	-0.852079		6	GroupMaxNat	-0.0554496
4	GroupMaxSyn	0.328052		4	GroupMaxSyn	0.78254		4	GroupMaxSyn	-0.49075		6	GroupMaxNat	0.329196
4	GroupMaxSyn	-0.0283115		4	GroupMaxSyn	-1.24685		4	GroupMaxSyn	-1.68966		6	GroupMaxNat	0.346289
4	GroupMaxSyn	0.579366		4	GroupMaxSyn	1.85543		4	GroupMaxSyn	-0.605818		6	GroupMaxSyn	-0.434485
4	GroupMaxSyn	-1.36149		4	GroupMaxSyn	-1.20053		4	GroupMaxSyn	-1.54746		6	GroupMaxSyn	-0.272637
4	GroupMaxSyn	0.427615		4	GroupMaxSyn	0.772405		4	GroupMaxSyn	0.464546		6	GroupMaxSyn	-0.479559
4	GroupMaxSyn	0.183023		4	GroupMaxSyn	1.69181		4	GroupMaxSyn	0.483753		6	GroupMaxSyn	0.0657924
4	GroupMaxSyn	0.163454		4	GroupMaxSyn	-0.089901		4	GroupMaxSyn	-0.289251		6	GroupMaxSyn	-0.729829
4	GroupMaxSyn	1.75423		4	GroupMaxSyn	1.33789		4	GroupMaxSyn	1.09652		6	GroupMaxSyn	-1.13567
4	GroupMaxSyn	0.536718		4	GroupMaxSyn	0.464597		4	GroupMaxSyn	0.73669		6	GroupMaxSyn	1.34832
4	GroupMaxSyn	0.379323		4	GroupMaxSyn	0.256434		4	GroupMaxSyn	0.0222747		6	GroupMaxSyn	-0.607121
4	GroupMaxSyn	1.19118		4	GroupMaxSyn	0.787372		4	GroupMaxSyn	1.16867		6	GroupMaxSyn	-1.24386
4	GroupMaxSyn	0.665388		4	GroupMaxSyn	-0.339756		4	GroupMaxSyn	-0.354776		6	GroupMaxSyn	0.19421
4	GroupMaxSyn	-0.0551739		4	GroupMaxSyn	0.485956		4	GroupMaxSyn	-1.00671		6	GroupMaxSyn	0.120622
4	GroupMaxSyn	-0.555307		4	GroupMaxSyn	-1.77871		4	GroupMaxSyn	-0.256993		6	GroupMaxSyn	1.00612
4	GroupMaxSyn	-1.83264		4	GroupMaxSyn	-1.81508		4	GroupMaxSyn	-1.71311		6	GroupMaxSyn	0.275029
4	GroupMaxSyn	0.401689		4	GroupMaxSyn	1.82236		4	GroupMaxSyn	1.05764		6	GroupMaxSyn	-1.45593
4	GroupMaxSyn	-0.177108		4	GroupMaxSyn	-0.16513		4	GroupMaxSyn	-0.222934		6	GroupMaxSyn	-0.554579
4	GroupMaxSyn	1.07291		4	GroupMaxSyn	1.13913		4	GroupMaxSyn	0.310305		6	GroupMaxSyn	-1.19244
4	GroupAvgNat	0.973498		4	GroupAvgNat	1.80636		4	GroupAvgNat	1.11398		6	GroupMaxSyn	-2.69151
4	GroupAvgNat	0.840624		4	GroupAvgNat	1.47629		4	GroupAvgNat	-0.471853		6	GroupMaxSyn	-2.11553
4	GroupAvgNat	-1.33165		4	GroupAvgNat	-1.98197		4	GroupAvgNat	-2.05372		6	GroupMaxSyn	-1.33178
4	GroupAvgNat	0.460612		4	GroupAvgNat	0.753358		4	GroupAvgNat	0.196978		6	GroupMaxSyn	-0.49248
4	GroupAvgNat	-0.351163		4	GroupAvgNat	-0.122061		4	GroupAvgNat	-1.40515		6	GroupMaxSyn	0.392197
4	GroupAvgNat	0.195601		4	GroupAvgNat	-0.910682		4	GroupAvgNat	-0.179285		6	GroupMaxSyn	-0.12779
4	GroupAvgNat	0.209606		4	GroupAvgNat	-0.053573		4	GroupAvgNat	-0.0136082		6	GroupMaxSyn	0.359697
4	GroupAvgNat	-0.154334		4	GroupAvgNat	-0.542996		4	GroupAvgNat	0.509478		6	GroupMaxSyn	-1.25245
4	GroupAvgNat	-1.08153		4	GroupAvgNat	-1.06792		4	GroupAvgNat	-0.156576		6	GroupMaxSyn	-0.051575
4	GroupAvgNat	-0.917793		4	GroupAvgNat	-1.76748		4	GroupAvgNat	-1.39593		6	GroupMaxSyn	0.796622
4	GroupAvgNat	-0.772559		4	GroupAvgNat	0.170451		4	GroupAvgNat	-0.423203		6	GroupMaxSyn	0.677137
4	GroupAvgNat	-0.0301301		4	GroupAvgNat	-0.579704		4	GroupAvgNat	-0.205584		6	GroupMaxSyn	1.00274
4	GroupAvgNat	-0.0287367		4	GroupAvgNat	0.00233995		4	GroupAvgNat	0.609134		6	GroupMaxSyn	1.02629
4	GroupAvgNat	-0.883105		4	GroupAvgNat	0.267889		4	GroupAvgNat	-1.04573		6	GroupMaxSyn	-0.195864
4	GroupAvgNat	0.234652		4	GroupAvgNat	0.218305		4	GroupAvgNat	0.768806		6	GroupMaxSyn	-0.828274
4	GroupAvgNat	-0.542235		4	GroupAvgNat	-0.0425773		4	GroupAvgNat	-0.580583		6	GroupMaxSyn	-0.519488
4	GroupAvgNat	0.828293		4	GroupAvgNat	-0.485733		4	GroupAvgNat	0.697955		6	GroupMaxSyn	2.97624
4	GroupAvgNat	1.36265		4	GroupAvgNat	0.389329		4	GroupAvgNat	1.38983		6	GroupMaxSyn	-1.41057
4	GroupAvgNat	0.343369		4	GroupAvgNat	-0.201216		4	GroupAvgNat	0.916878		6	GroupMaxSyn	-1.42001
4	GroupAvgNat	-0.770126		4	GroupAvgNat	-1.97397		4	GroupAvgNat	-1.11953		6	GroupMaxSyn	2.12257
4	GroupAvgNat	-1.0247		4	GroupAvgNat	-2.41882		4	GroupAvgNat	-0.668396		6	GroupMaxSyn	-0.348153
4	GroupAvgNat	-0.490915		4	GroupAvgNat	-0.910578		4	GroupAvgNat	0.0415027		6	GroupMaxSyn	0.0758764
4	GroupAvgNat	1.46367		4	GroupAvgNat	0.961549		4	GroupAvgNat	1.38006		6	GroupMaxSyn	0.295804
4	GroupAvgNat	-0.0951449		4	GroupAvgNat	1.26098		4	GroupAvgNat	0.664007		6	GroupMaxSyn	-2.76085
4	GroupAvgNat	-0.653523		4	GroupAvgNat	-1.8934		4	GroupAvgNat	-1.47036		6	GroupAvgNat	-0.731301
4	GroupAvgNat	-0.943157		4	GroupAvgNat	-0.680298		4	GroupAvgNat	-0.0229171		6	GroupAvgNat	0.916402
4	GroupAvgNat	-0.119324		4	GroupAvgNat	-0.170061		4	GroupAvgNat	-1.07268		6	GroupAvgNat	-0.0202197
4	GroupAvgNat	0.295287		4	GroupAvgNat	-0.909519		4	GroupAvgNat	0.479632		6	GroupAvgNat	1.5752
4	GroupAvgNat	-0.716201		4	GroupAvgNat	-0.855732		4	GroupAvgNat	-1.4312		6	GroupAvgNat	-1.68423
4	GroupAvgNat	0.391865		4	GroupAvgNat	-0.590032		4	GroupAvgNat	0.0274261		6	GroupAvgNat	-0.588046
4	GroupAvgNat	0.386799		4	GroupAvgNat	-0.268265		4	GroupAvgNat	0.999271		6	GroupAvgNat	0.559624
4	GroupAvgNat	-0.785394		4	GroupAvgNat	-1.21336		4	GroupAvgNat	-1.03677		6	GroupAvgNat	-1.18267
4	GroupAvgSyn	0.285417		4	GroupAvgSyn	-0.683685		4	GroupAvgSyn	0.357825		6	GroupAvgNat	0.210546
4	GroupAvgSyn	0.986524		4	GroupAvgSyn	1.15553		4	GroupAvgSyn	0.852126		6	GroupAvgNat	0.810974
4	GroupAvgSyn	0.57777		4	GroupAvgSyn	0.84007		4	GroupAvgSyn	0.0558438		6	GroupAvgNat	-0.259079
4	GroupAvgSyn	-1.32398		4	GroupAvgSyn	-1.62337		4	GroupAvgSyn	0.203239		6	GroupAvgNat	-1.82714
4	GroupAvgSyn	0.12632		4	GroupAvgSyn	0.441054		4	GroupAvgSyn	0.459332		6	GroupAvgNat	1.80808
4	GroupAvgSyn	0.84647		4	GroupAvgSyn	1.13165		4	GroupAvgSyn	-0.526354		6	GroupAvgNat	0.684478
4	GroupAvgSyn	-0.400857		4	GroupAvgSyn	1.21086		4	GroupAvgSyn	1.02692		6	GroupAvgNat	0.00648172
4	GroupAvgSyn	0.952828		4	GroupAvgSyn	1.49362		4	GroupAvgSyn	-0.461507		6	GroupAvgNat	0.280375
4	GroupAvgSyn	-1.43814		4	GroupAvgSyn	-0.987411		4	GroupAvgSyn	-0.512822		6	GroupAvgNat	-0.0502728
4	GroupAvgSyn	1.72212		4	GroupAvgSyn	1.79097		4	GroupAvgSyn	1.20832		6	GroupAvgNat	-0.515149
4	GroupAvgSyn	-2.61013		4	GroupAvgSyn	-1.95371		4	GroupAvgSyn	-2.65228		6	GroupAvgNat	1.60825
4	GroupAvgSyn	-0.255036		4	GroupAvgSyn	0.231774		4	GroupAvgSyn	-0.350535		6	GroupAvgNat	0.27385
4	GroupAvgSyn	0.0481946		4	GroupAvgSyn	1.06096		4	GroupAvgSyn	0.461116		6	GroupAvgNat	-0.663175
4	GroupAvgSyn	-1.71063		4	GroupAvgSyn	0.0321072		4	GroupAvgSyn	-0.821984		6	GroupAvgNat	1.60198
4	GroupAvgSyn	-1.14328		4	GroupAvgSyn	-0.644086		4	GroupAvgSyn	-0.306985		6	GroupAvgNat	-2.08597
4	GroupAvgSyn	-0.873198		4	GroupAvgSyn	-1.28886		4	GroupAvgSyn	-1.2036		6	GroupAvgNat	0.181853
4	GroupAvgSyn	-0.65325		4	GroupAvgSyn	1.89744		4	GroupAvgSyn	0.528166		6	GroupAvgNat	1.20811
4	GroupAvgSyn	0.248442		4	GroupAvgSyn	0.092638		4	GroupAvgSyn	0.631493		6	GroupAvgNat	-0.799909
4	GroupAvgSyn	-0.0156782		4	GroupAvgSyn	-0.936553		4	GroupAvgSyn	-0.0234515		6	GroupAvgNat	-0.537449
4	GroupAvgSyn	-0.21332		4	GroupAvgSyn	-0.271813		4	GroupAvgSyn	-0.537616		6	GroupAvgNat	-0.677917
4	GroupAvgSyn	0.490403		4	GroupAvgSyn	0.737178		4	GroupAvgSyn	0.865135		6	GroupAvgNat	-1.11677
4	GroupAvgSyn	-0.539667		4	GroupAvgSyn	0.207449		4	GroupAvgSyn	-0.413556		6	GroupAvgNat	1.69606
4	GroupAvgSyn	-1.55433		4	GroupAvgSyn	-0.368601		4	GroupAvgSyn	-0.293062		6	GroupAvgNat	-0.264336
4	GroupAvgSyn	1.04137		4	GroupAvgSyn	-0.0299723		4	GroupAvgSyn	0.259477		6	GroupAvgNat	1.06781
4	GroupAvgSyn	-0.942336		4	GroupAvgSyn	-1.52432		4	GroupAvgSyn	-1.13288		6	GroupAvgNat	0.550774
4	GroupAvgSyn	-1.08038		4	GroupAvgSyn	-1.01247		4	GroupAvgSyn	-0.650305		6	GroupAvgNat	0.177744
4	GroupAvgSyn	-0.0821705		4	GroupAvgSyn	0.384459		4	GroupAvgSyn	-0.25291		6	GroupAvgNat	1.24189
4	GroupAvgSyn	0.713743		4	GroupAvgSyn	0.216582		4	GroupAvgSyn	0.213196		6	GroupAvgNat	0.107547
4	GroupAvgSyn	-1.11259		4	GroupAvgSyn	-0.526969		4	GroupAvgSyn	-1.35833		6	GroupAvgNat	-1.15083
4	GroupAvgSyn	-0.548216		4	GroupAvgSyn	-0.62733		4	GroupAvgSyn	-1.20581		6	GroupAvgNat	2.04387
4	GroupAvgSyn	0.628629		4	GroupAvgSyn	1.26141		4	GroupAvgSyn	0.044289		6	GroupAvgNat	2.85065
4	GroupAvgSyn	-0.70107		4	GroupAvgSyn	0.264994		4	GroupAvgSyn	-0.0733703		6	GroupAvgNat	1.84207
5	GroupMaxNat	-1.28978		5	GroupMaxNat	-1.02382		5	GroupMaxNat	-1.48733		6	GroupAvgSyn	0.491161
5	GroupMaxNat	1.15543		5	GroupMaxNat	0.342868		5	GroupMaxNat	0.79539		6	GroupAvgSyn	1.40079
5	GroupMaxNat	0.787517		5	GroupMaxNat	-1.66451		5	GroupMaxNat	-1.35946		6	GroupAvgSyn	0.581716
5	GroupMaxNat	-0.346479		5	GroupMaxNat	-0.896647		5	GroupMaxNat	-0.632461		6	GroupAvgSyn	1.12112
5	GroupMaxNat	-0.120805		5	GroupMaxNat	-0.677004		5	GroupMaxNat	-1.57672		6	GroupAvgSyn	-1.80754
5	GroupMaxNat	0.869075		5	GroupMaxNat	-0.228426		5	GroupMaxNat	0.0124012		6	GroupAvgSyn	0.78576
5	GroupMaxNat	2.00185		5	GroupMaxNat	-1.20677		5	GroupMaxNat	-1.17799		6	GroupAvgSyn	-0.729608
5	GroupMaxNat	1.34632		5	GroupMaxNat	-1.16396		5	GroupMaxNat	0.594449		6	GroupAvgSyn	0.513466
5	GroupMaxNat	0.780982		5	GroupMaxNat	-0.338906		5	GroupMaxNat	-0.42813		6	GroupAvgSyn	-0.0952788
5	GroupMaxNat	1.42149		5	GroupMaxNat	0.674704		5	GroupMaxNat	0.242195		6	GroupAvgSyn	-0.407631
5	GroupMaxNat	0.285995		5	GroupMaxNat	-0.0609498		5	GroupMaxNat	0.0905607		6	GroupAvgSyn	0.1556
5	GroupMaxNat	1.07162		5	GroupMaxNat	0.498086		5	GroupMaxNat	0.222334		6	GroupAvgSyn	-0.254935
5	GroupMaxNat	0.781958		5	GroupMaxNat	-0.387733		5	GroupMaxNat	0.319068		6	GroupAvgSyn	0.230752
5	GroupMaxNat	2.33098		5	GroupMaxNat	1.24948		5	GroupMaxNat	0.398584		6	GroupAvgSyn	0.345997
5	GroupMaxNat	1.34934		5	GroupMaxNat	-0.816481		5	GroupMaxNat	-1.19591		6	GroupAvgSyn	1.64754
5	GroupMaxNat	2.15768		5	GroupMaxNat	-0.720512		5	GroupMaxNat	0.222401		6	GroupAvgSyn	0.645079
5	GroupMaxNat	2.06573		5	GroupMaxNat	-0.739165		5	GroupMaxNat	1.00282		6	GroupAvgSyn	0.0377984
5	GroupMaxNat	-0.2759		5	GroupMaxNat	-0.914796		5	GroupMaxNat	-0.790982		6	GroupAvgSyn	1.04095
5	GroupMaxNat	1.30857		5	GroupMaxNat	0.316679		5	GroupMaxNat	-0.0405957		6	GroupAvgSyn	-0.0364965
5	GroupMaxNat	0.31504		5	GroupMaxNat	0.563944		5	GroupMaxNat	-1.28278		6	GroupAvgSyn	1.106
5	GroupMaxNat	-0.437751		5	GroupMaxNat	-1.05355		5	GroupMaxNat	-1.06122		6	GroupAvgSyn	0.873069
5	GroupMaxNat	-1.19117		5	GroupMaxNat	-1.20152		5	GroupMaxNat	-2.14088		6	GroupAvgSyn	-0.722357
5	GroupMaxNat	0.325259		5	GroupMaxNat	-1.08467		5	GroupMaxNat	0.121825		6	GroupAvgSyn	1.18051
5	GroupMaxNat	0.334424		5	GroupMaxNat	-1.12175		5	GroupMaxNat	-0.519078		6	GroupAvgSyn	0.808045
5	GroupMaxNat	-0.201368		5	GroupMaxNat	-0.764222		5	GroupMaxNat	-0.826701		6	GroupAvgSyn	0.0185025
5	GroupMaxNat	1.50794		5	GroupMaxNat	0.774256		5	GroupMaxNat	-1.07693		6	GroupAvgSyn	0.285666
5	GroupMaxNat	2.10245		5	GroupMaxNat	-0.923138		5	GroupMaxNat	-0.708481		6	GroupAvgSyn	1.18951
5	GroupMaxNat	-0.513765		5	GroupMaxNat	-1.03071		5	GroupMaxNat	-0.267407		6	GroupAvgSyn	-1.60928
5	GroupMaxNat	0.458613		5	GroupMaxNat	1.24736		5	GroupMaxNat	0.223297		6	GroupAvgSyn	0.818923
5	GroupMaxNat	2.06263		5	GroupMaxNat	1.00158		5	GroupMaxNat	0.610782		6	GroupAvgSyn	0.581986
5	GroupMaxNat	1.5855		5	GroupMaxNat	-0.672159		5	GroupMaxNat	0.285527		6	GroupAvgSyn	1.97291
5	GroupMaxNat	1.54854		5	GroupMaxNat	-0.846446		5	GroupMaxNat	-0.691848		6	GroupAvgSyn	0.120158
5	GroupMaxNat	1.13129		5	GroupMaxNat	0.33051		5	GroupMaxNat	0.932341		6	GroupAvgSyn	-1.14384
5	GroupMaxNat	1.47351		5	GroupMaxNat	-0.0596069		5	GroupMaxNat	0.351027		6	GroupAvgSyn	1.7659
5	GroupMaxNat	-0.180694		5	GroupMaxNat	0.14119		5	GroupMaxNat	-1.91074		6	GroupAvgSyn	2.61012
5	GroupMaxNat	0.056065		5	GroupMaxNat	0.100825		5	GroupMaxNat	-0.525824		6	GroupAvgSyn	-0.636302
5	GroupMaxNat	1.2622		5	GroupMaxNat	-0.0609553		5	GroupMaxNat	-0.359681		6	GroupAvgSyn	-1.42795
5	GroupMaxNat	0.4462		5	GroupMaxNat	-0.491188		5	GroupMaxNat	-0.687614		6	GroupAvgSyn	0.581507
5	GroupMaxNat	-0.193608		5	GroupMaxNat	-0.151737		5	GroupMaxNat	-1.51971		6	GroupAvgSyn	-0.0400106
5	GroupMaxNat	2.49058		5	GroupMaxNat	0.256898		5	GroupMaxNat	0.673094		6	GroupAvgSyn	0.582012
5	GroupMaxSyn	0.791759		5	GroupMaxSyn	-0.24389		5	GroupMaxSyn	0.0228235
5	GroupMaxSyn	-0.543222		5	GroupMaxSyn	-0.593759		5	GroupMaxSyn	0.195176
5	GroupMaxSyn	0.39601		5	GroupMaxSyn	0.209658		5	GroupMaxSyn	-0.381147
5	GroupMaxSyn	0.328859		5	GroupMaxSyn	0.935759		5	GroupMaxSyn	0.968924
5	GroupMaxSyn	0.789199		5	GroupMaxSyn	1.02976		5	GroupMaxSyn	0.631631
5	GroupMaxSyn	1.54048		5	GroupMaxSyn	0.17882		5	GroupMaxSyn	-0.219363
5	GroupMaxSyn	-0.0757417		5	GroupMaxSyn	-1.55434		5	GroupMaxSyn	-1.47395
5	GroupMaxSyn	1.81541		5	GroupMaxSyn	0.686889		5	GroupMaxSyn	0.655565
5	GroupMaxSyn	-0.364017		5	GroupMaxSyn	-1.027		5	GroupMaxSyn	-0.450021
5	GroupMaxSyn	-1.31466		5	GroupMaxSyn	-1.34594		5	GroupMaxSyn	-0.754134
5	GroupMaxSyn	0.940522		5	GroupMaxSyn	-0.838097		5	GroupMaxSyn	-0.109054
5	GroupMaxSyn	0.837962		5	GroupMaxSyn	-0.0047191		5	GroupMaxSyn	0.365664
5	GroupMaxSyn	-0.084887		5	GroupMaxSyn	-0.749037		5	GroupMaxSyn	-0.951191
5	GroupMaxSyn	-1.02769		5	GroupMaxSyn	-1.64163		5	GroupMaxSyn	-1.2343
5	GroupMaxSyn	2.64628		5	GroupMaxSyn	2.1609		5	GroupMaxSyn	3.19276
5	GroupMaxSyn	0.866853		5	GroupMaxSyn	-1.62218		5	GroupMaxSyn	-0.184416
5	GroupMaxSyn	0.21964		5	GroupMaxSyn	0.925016		5	GroupMaxSyn	1.33864
5	GroupMaxSyn	0.745087		5	GroupMaxSyn	-0.273034		5	GroupMaxSyn	0.00472657
5	GroupMaxSyn	0.0731563		5	GroupMaxSyn	-0.332808		5	GroupMaxSyn	1.87052
5	GroupMaxSyn	1.78984		5	GroupMaxSyn	-0.809857		5	GroupMaxSyn	0.726336
5	GroupMaxSyn	0.58811		5	GroupMaxSyn	-0.296218		5	GroupMaxSyn	-0.174944
5	GroupMaxSyn	-0.521414		5	GroupMaxSyn	-2.38211		5	GroupMaxSyn	-1.15212
5	GroupMaxSyn	1.8928		5	GroupMaxSyn	0.349078		5	GroupMaxSyn	0.244875
5	GroupMaxSyn	0.213967		5	GroupMaxSyn	-1.66792		5	GroupMaxSyn	-1.93142
5	GroupMaxSyn	0.224477		5	GroupMaxSyn	-1.17793		5	GroupMaxSyn	-1.2095
5	GroupMaxSyn	-0.680163		5	GroupMaxSyn	-0.905532		5	GroupMaxSyn	-0.876813
5	GroupMaxSyn	2.63887		5	GroupMaxSyn	1.19157		5	GroupMaxSyn	2.35545
5	GroupMaxSyn	-1.51344		5	GroupMaxSyn	-2.05292		5	GroupMaxSyn	-0.612233
5	GroupMaxSyn	0.599847		5	GroupMaxSyn	0.357341		5	GroupMaxSyn	-0.63715
5	GroupMaxSyn	1.52729		5	GroupMaxSyn	0.457181		5	GroupMaxSyn	0.355196
5	GroupMaxSyn	-0.32304		5	GroupMaxSyn	-0.865499		5	GroupMaxSyn	-0.73771
5	GroupMaxSyn	1.13919		5	GroupMaxSyn	-0.177621		5	GroupMaxSyn	0.499921
5	GroupMaxSyn	-0.160267		5	GroupMaxSyn	-0.532715		5	GroupMaxSyn	-0.57715
5	GroupMaxSyn	0.90845		5	GroupMaxSyn	-0.758292		5	GroupMaxSyn	-0.386363
5	GroupMaxSyn	0.476523		5	GroupMaxSyn	-0.0625564		5	GroupMaxSyn	0.231189
5	GroupMaxSyn	-0.603886		5	GroupMaxSyn	-1.05363		5	GroupMaxSyn	-0.8435
5	GroupMaxSyn	-0.652845		5	GroupMaxSyn	-1.21583		5	GroupMaxSyn	-0.605154
5	GroupMaxSyn	0.635124		5	GroupMaxSyn	-0.383583		5	GroupMaxSyn	1.09911
5	GroupMaxSyn	1.34855		5	GroupMaxSyn	1.27324		5	GroupMaxSyn	1.61437
5	GroupMaxSyn	1.5941		5	GroupMaxSyn	0.164226		5	GroupMaxSyn	1.20934
5	GroupAvgNat	0.398428		5	GroupAvgNat	1.06384		5	GroupAvgNat	1.06397
5	GroupAvgNat	-1.41501		5	GroupAvgNat	0.227815		5	GroupAvgNat	-1.29584
5	GroupAvgNat	0.169147		5	GroupAvgNat	0.181972		5	GroupAvgNat	-0.705884
5	GroupAvgNat	-0.28593		5	GroupAvgNat	-0.927482		5	GroupAvgNat	-0.0237354
5	GroupAvgNat	-0.367003		5	GroupAvgNat	-0.372716		5	GroupAvgNat	-0.534005
5	GroupAvgNat	-1.20647		5	GroupAvgNat	-1.06666		5	GroupAvgNat	-1.35677
5	GroupAvgNat	0.72195		5	GroupAvgNat	0.462546		5	GroupAvgNat	0.423164
5	GroupAvgNat	-0.104023		5	GroupAvgNat	0.397483		5	GroupAvgNat	-0.81382
5	GroupAvgNat	-1.04499		5	GroupAvgNat	0.117484		5	GroupAvgNat	-0.690031
5	GroupAvgNat	-0.816704		5	GroupAvgNat	-1.06883		5	GroupAvgNat	-0.249013
5	GroupAvgNat	-0.141325		5	GroupAvgNat	-0.798906		5	GroupAvgNat	-0.148587
5	GroupAvgNat	-1.20407		5	GroupAvgNat	-0.145006		5	GroupAvgNat	-1.57509
5	GroupAvgNat	0.502024		5	GroupAvgNat	-0.884947		5	GroupAvgNat	-0.120867
5	GroupAvgNat	-1.25648		5	GroupAvgNat	-1.1442		5	GroupAvgNat	-0.821222
5	GroupAvgNat	0.787505		5	GroupAvgNat	-0.178147		5	GroupAvgNat	0.840828
5	GroupAvgNat	0.123969		5	GroupAvgNat	0.245958		5	GroupAvgNat	0.415549
5	GroupAvgNat	-0.412199		5	GroupAvgNat	-1.93289		5	GroupAvgNat	-1.78279
5	GroupAvgNat	0.371504		5	GroupAvgNat	1.3775		5	GroupAvgNat	0.446495
5	GroupAvgNat	-0.403201		5	GroupAvgNat	-0.375586		5	GroupAvgNat	-0.000755059
5	GroupAvgNat	-1.75256		5	GroupAvgNat	0.282216		5	GroupAvgNat	-0.727135
5	GroupAvgNat	0.476121		5	GroupAvgNat	-0.274694		5	GroupAvgNat	-0.0373421
5	GroupAvgNat	0.337011		5	GroupAvgNat	1.32208		5	GroupAvgNat	-0.321734
5	GroupAvgNat	0.858704		5	GroupAvgNat	0.674346		5	GroupAvgNat	1.54053
5	GroupAvgNat	-0.517346		5	GroupAvgNat	-0.941632		5	GroupAvgNat	-1.60248
5	GroupAvgNat	-0.188337		5	GroupAvgNat	-0.647249		5	GroupAvgNat	-0.224101
5	GroupAvgNat	0.510543		5	GroupAvgNat	0.447094		5	GroupAvgNat	0.128255
5	GroupAvgNat	-0.62313		5	GroupAvgNat	0.2866		5	GroupAvgNat	-0.499528
5	GroupAvgNat	-0.0199104		5	GroupAvgNat	-0.314113		5	GroupAvgNat	-0.226386
5	GroupAvgNat	-0.833208		5	GroupAvgNat	-0.584311		5	GroupAvgNat	-0.937109
5	GroupAvgNat	0.12463		5	GroupAvgNat	-0.965793		5	GroupAvgNat	-1.31083
5	GroupAvgNat	-0.0971611		5	GroupAvgNat	-0.407597		5	GroupAvgNat	-0.224266
5	GroupAvgNat	-0.65059		5	GroupAvgNat	-1.06313		5	GroupAvgNat	-1.53977
5	GroupAvgNat	1.34057		5	GroupAvgNat	-0.402452		5	GroupAvgNat	0.779353
5	GroupAvgNat	-0.169093		5	GroupAvgNat	-0.705173		5	GroupAvgNat	-1.03532
5	GroupAvgNat	-0.179977		5	GroupAvgNat	0.196164		5	GroupAvgNat	-0.708823
5	GroupAvgNat	0.0559485		5	GroupAvgNat	-0.627992		5	GroupAvgNat	-0.869178
5	GroupAvgNat	0.772051		5	GroupAvgNat	-1.50466		5	GroupAvgNat	0.035998
5	GroupAvgNat	0.31709		5	GroupAvgNat	1.09649		5	GroupAvgNat	-0.143799
5	GroupAvgNat	0.420216		5	GroupAvgNat	1.23788		5	GroupAvgNat	0.214039
5	GroupAvgNat	0.174134		5	GroupAvgNat	0.50059		5	GroupAvgNat	-0.380968
5	GroupAvgSyn	0.53479		5	GroupAvgSyn	-1.78477		5	GroupAvgSyn	-0.163675
5	GroupAvgSyn	-1.07119		5	GroupAvgSyn	-0.800395		5	GroupAvgSyn	-0.947108
5	GroupAvgSyn	0.0403922		5	GroupAvgSyn	0.427892		5	GroupAvgSyn	-0.292142
5	GroupAvgSyn	0.506007		5	GroupAvgSyn	-0.0699718		5	GroupAvgSyn	-0.0728729
5	GroupAvgSyn	0.4015		5	GroupAvgSyn	0.541241		5	GroupAvgSyn	0.669517
5	GroupAvgSyn	0.968967		5	GroupAvgSyn	1.51068		5	GroupAvgSyn	1.08986
5	GroupAvgSyn	-0.31894		5	GroupAvgSyn	1.58606		5	GroupAvgSyn	0.90001
5	GroupAvgSyn	2.25783		5	GroupAvgSyn	2.62183		5	GroupAvgSyn	3.21217
5	GroupAvgSyn	-1.34356		5	GroupAvgSyn	-1.48155		5	GroupAvgSyn	-1.00923
5	GroupAvgSyn	-1.03126		5	GroupAvgSyn	-2.1656		5	GroupAvgSyn	-1.13497
5	GroupAvgSyn	0.830718		5	GroupAvgSyn	0.12285		5	GroupAvgSyn	0.216492
5	GroupAvgSyn	-0.32709		5	GroupAvgSyn	1.17689		5	GroupAvgSyn	0.528062
5	GroupAvgSyn	0.602323		5	GroupAvgSyn	1.92663		5	GroupAvgSyn	0.3913
5	GroupAvgSyn	0.401425		5	GroupAvgSyn	-0.690759		5	GroupAvgSyn	-0.203815
5	GroupAvgSyn	0.33831		5	GroupAvgSyn	0.280951		5	GroupAvgSyn	-0.502661
5	GroupAvgSyn	-0.567461		5	GroupAvgSyn	0.0457749		5	GroupAvgSyn	0.410793
5	GroupAvgSyn	0.90319		5	GroupAvgSyn	0.256397		5	GroupAvgSyn	-0.282806
5	GroupAvgSyn	-1.0968		5	GroupAvgSyn	0.179954		5	GroupAvgSyn	0.662341
5	GroupAvgSyn	0.250784		5	GroupAvgSyn	-0.108626		5	GroupAvgSyn	-0.609285
5	GroupAvgSyn	1.44394		5	GroupAvgSyn	1.39077		5	GroupAvgSyn	0.688466
5	GroupAvgSyn	-1.15863		5	GroupAvgSyn	0.0144854		5	GroupAvgSyn	0.101203
5	GroupAvgSyn	1.11054		5	GroupAvgSyn	-1.42307		5	GroupAvgSyn	0.663086
5	GroupAvgSyn	-0.338451		5	GroupAvgSyn	-2.00617		5	GroupAvgSyn	0.198432
5	GroupAvgSyn	0.373348		5	GroupAvgSyn	0.200839		5	GroupAvgSyn	0.598828
5	GroupAvgSyn	0.74212		5	GroupAvgSyn	-1.71478		5	GroupAvgSyn	0.287092
5	GroupAvgSyn	-1.01242		5	GroupAvgSyn	0.230868		5	GroupAvgSyn	-0.872015
5	GroupAvgSyn	0.414456		5	GroupAvgSyn	-0.539838		5	GroupAvgSyn	0.103503
5	GroupAvgSyn	0.545957		5	GroupAvgSyn	-0.986487		5	GroupAvgSyn	1.54188
5	GroupAvgSyn	1.15905		5	GroupAvgSyn	-0.0389935		5	GroupAvgSyn	0.245104
5	GroupAvgSyn	-0.267002		5	GroupAvgSyn	1.28484		5	GroupAvgSyn	1.27587
5	GroupAvgSyn	1.46848		5	GroupAvgSyn	2.47342		5	GroupAvgSyn	0.712994
5	GroupAvgSyn	-0.249268		5	GroupAvgSyn	-1.09739		5	GroupAvgSyn	-0.889585
5	GroupAvgSyn	-0.619734		5	GroupAvgSyn	-0.0242155		5	GroupAvgSyn	-0.403631
5	GroupAvgSyn	0.677678		5	GroupAvgSyn	2.55863		5	GroupAvgSyn	0.531233
5	GroupAvgSyn	-1.06483		5	GroupAvgSyn	-0.492351		5	GroupAvgSyn	-0.887103
5	GroupAvgSyn	0.345042		5	GroupAvgSyn	0.99592		5	GroupAvgSyn	0.968679
5	GroupAvgSyn	0.747033		5	GroupAvgSyn	-0.442571		5	GroupAvgSyn	1.3143
5	GroupAvgSyn	1.00965		5	GroupAvgSyn	0.157724		5	GroupAvgSyn	0.794959
5	GroupAvgSyn	0.983455		5	GroupAvgSyn	0.555928		5	GroupAvgSyn	0.961225
5	GroupAvgSyn	-0.676657		5	GroupAvgSyn	0.974644		5	GroupAvgSyn	0.419938
6	GroupMaxNat	1.5432		6	GroupMaxNat	-0.613315		6	GroupMaxNat	0.751117
6	GroupMaxNat	0.321		6	GroupMaxNat	0.0420726		6	GroupMaxNat	0.644193
6	GroupMaxNat	1.8458		6	GroupMaxNat	-1.42807		6	GroupMaxNat	0.996468
6	GroupMaxNat	-0.292197		6	GroupMaxNat	-0.718345		6	GroupMaxNat	1.40849
6	GroupMaxNat	-0.787652		6	GroupMaxNat	-1.24878		6	GroupMaxNat	-1.06551
6	GroupMaxNat	1.35654		6	GroupMaxNat	-0.0964778		6	GroupMaxNat	0.195003
6	GroupMaxNat	1.72862		6	GroupMaxNat	0.0935164		6	GroupMaxNat	-0.980099
6	GroupMaxNat	0.0295944		6	GroupMaxNat	0.443003		6	GroupMaxNat	1.46224
6	GroupMaxNat	1.63625		6	GroupMaxNat	-0.193718		6	GroupMaxNat	-0.77286
6	GroupMaxNat	1.10258		6	GroupMaxNat	-1.06757		6	GroupMaxNat	-0.00390304
6	GroupMaxNat	0.202758		6	GroupMaxNat	0.0232984		6	GroupMaxNat	0.250707
6	GroupMaxNat	0.704802		6	GroupMaxNat	0.555549		6	GroupMaxNat	1.21265
6	GroupMaxNat	0.927775		6	GroupMaxNat	0.320663		6	GroupMaxNat	2.47308
6	GroupMaxNat	1.51626		6	GroupMaxNat	1.45247		6	GroupMaxNat	-1.03086
6	GroupMaxNat	0.444382		6	GroupMaxNat	-0.125314		6	GroupMaxNat	0.609002
6	GroupMaxNat	0.796623		6	GroupMaxNat	-1.58031		6	GroupMaxNat	-0.719337
6	GroupMaxNat	1.99244		6	GroupMaxNat	-0.258283		6	GroupMaxNat	1.5037
6	GroupMaxNat	1.72324		6	GroupMaxNat	0.750297		6	GroupMaxNat	0.345475
6	GroupMaxNat	0.36493		6	GroupMaxNat	0.583235		6	GroupMaxNat	-1.81033
6	GroupMaxNat	2.13915		6	GroupMaxNat	0.481823		6	GroupMaxNat	1.27043
6	GroupMaxNat	-0.217779		6	GroupMaxNat	0.277291		6	GroupMaxNat	-0.698274
6	GroupMaxNat	0.0896161		6	GroupMaxNat	-1.65261		6	GroupMaxNat	-0.37014
6	GroupMaxNat	0.205585		6	GroupMaxNat	-0.755868		6	GroupMaxNat	-2.28802
6	GroupMaxNat	-0.290044		6	GroupMaxNat	-0.830032		6	GroupMaxNat	-0.385653
6	GroupMaxNat	1.37598		6	GroupMaxNat	0.777749		6	GroupMaxNat	0.746361
6	GroupMaxNat	1.33068		6	GroupMaxNat	-0.415419		6	GroupMaxNat	0.0929918
6	GroupMaxNat	1.97873		6	GroupMaxNat	-0.743636		6	GroupMaxNat	0.393729
6	GroupMaxNat	0.590987		6	GroupMaxNat	-0.494892		6	GroupMaxNat	-0.658777
6	GroupMaxNat	1.86274		6	GroupMaxNat	0.660242		6	GroupMaxNat	1.92964
6	GroupMaxNat	0.137049		6	GroupMaxNat	0.369337		6	GroupMaxNat	-1.00619
6	GroupMaxNat	1.05268		6	GroupMaxNat	-0.0472771		6	GroupMaxNat	0.937112
6	GroupMaxNat	0.215487		6	GroupMaxNat	-0.336957		6	GroupMaxNat	1.45567
6	GroupMaxNat	0.854797		6	GroupMaxNat	1.09759		6	GroupMaxNat	1.95692
6	GroupMaxNat	1.33486		6	GroupMaxNat	-0.695102		6	GroupMaxNat	-0.322987
6	GroupMaxNat	0.23788		6	GroupMaxNat	-1.12568		6	GroupMaxNat	0.581308
6	GroupMaxNat	0.0778018		6	GroupMaxNat	-1.87631		6	GroupMaxNat	-0.928298
6	GroupMaxNat	-1.09453		6	GroupMaxNat	-2.70538		6	GroupMaxNat	-0.387241
6	GroupMaxNat	-1.17258		6	GroupMaxNat	-1.87045		6	GroupMaxNat	-0.713423
6	GroupMaxNat	-0.531932		6	GroupMaxNat	-0.418014		6	GroupMaxNat	-0.146093
6	GroupMaxNat	1.55309		6	GroupMaxNat	-0.0402709		6	GroupMaxNat	0.69784
6	GroupMaxSyn	-0.611659		6	GroupMaxSyn	1.46398		6	GroupMaxSyn	-0.745317
6	GroupMaxSyn	-0.663115		6	GroupMaxSyn	-1.08894		6	GroupMaxSyn	1.00094
6	GroupMaxSyn	0.0501075		6	GroupMaxSyn	-1.68031		6	GroupMaxSyn	-1.58148
6	GroupMaxSyn	1.33492		6	GroupMaxSyn	1.95305		6	GroupMaxSyn	1.16598
6	GroupMaxSyn	0.152135		6	GroupMaxSyn	0.846971		6	GroupMaxSyn	0.345264
6	GroupMaxSyn	-0.256929		6	GroupMaxSyn	-1.16642		6	GroupMaxSyn	-1.10834
6	GroupMaxSyn	0.941046		6	GroupMaxSyn	0.758257		6	GroupMaxSyn	-0.695635
6	GroupMaxSyn	0.152568		6	GroupMaxSyn	0.211807		6	GroupMaxSyn	-1.31414
6	GroupMaxSyn	0.167278		6	GroupMaxSyn	0.754714		6	GroupMaxSyn	0.377987
6	GroupMaxSyn	-0.182502		6	GroupMaxSyn	-0.413494		6	GroupMaxSyn	-1.28432
6	GroupMaxSyn	0.880247		6	GroupMaxSyn	0.241354		6	GroupMaxSyn	1.15251
6	GroupMaxSyn	2.46641		6	GroupMaxSyn	1.47697		6	GroupMaxSyn	1.24968
6	GroupMaxSyn	0.478235		6	GroupMaxSyn	0.300782		6	GroupMaxSyn	0.525971
6	GroupMaxSyn	0.705457		6	GroupMaxSyn	1.2733		6	GroupMaxSyn	-1.14942
6	GroupMaxSyn	0.899064		6	GroupMaxSyn	1.52469		6	GroupMaxSyn	-0.568582
6	GroupMaxSyn	-1.46848		6	GroupMaxSyn	-1.31384		6	GroupMaxSyn	-1.58905
6	GroupMaxSyn	1.23903		6	GroupMaxSyn	1.43844		6	GroupMaxSyn	-1.13088
6	GroupMaxSyn	1.26438		6	GroupMaxSyn	0.654487		6	GroupMaxSyn	0.702946
6	GroupMaxSyn	-0.577765		6	GroupMaxSyn	0.0692861		6	GroupMaxSyn	0.516314
6	GroupMaxSyn	0.334852		6	GroupMaxSyn	0.188752		6	GroupMaxSyn	-1.20379
6	GroupMaxSyn	0.508788		6	GroupMaxSyn	0.475136		6	GroupMaxSyn	0.366745
6	GroupMaxSyn	1.31541		6	GroupMaxSyn	0.0150711		6	GroupMaxSyn	0.180771
6	GroupMaxSyn	0.875884		6	GroupMaxSyn	1.39079		6	GroupMaxSyn	0.0494273
6	GroupMaxSyn	0.853738		6	GroupMaxSyn	1.13917		6	GroupMaxSyn	0.995383
6	GroupMaxSyn	-0.0191235		6	GroupMaxSyn	0.982867		6	GroupMaxSyn	0.0896279
6	GroupMaxSyn	1.86938		6	GroupMaxSyn	1.36886		6	GroupMaxSyn	1.22098
6	GroupMaxSyn	0.253936		6	GroupMaxSyn	2.05175		6	GroupMaxSyn	0.133369
6	GroupMaxSyn	2.45635		6	GroupMaxSyn	0.111409		6	GroupMaxSyn	0.649684
6	GroupMaxSyn	-0.307148		6	GroupMaxSyn	-0.504651		6	GroupMaxSyn	-1.43063
6	GroupMaxSyn	1.51307		6	GroupMaxSyn	1.65091		6	GroupMaxSyn	0.495023
6	GroupMaxSyn	1.56739		6	GroupMaxSyn	1.98654		6	GroupMaxSyn	0.296595
6	GroupMaxSyn	1.87388		6	GroupMaxSyn	1.26758		6	GroupMaxSyn	0.623154
6	GroupMaxSyn	0.170572		6	GroupMaxSyn	-1.75273		6	GroupMaxSyn	1.31644
6	GroupMaxSyn	0.301745		6	GroupMaxSyn	0.59802		6	GroupMaxSyn	-0.555836
6	GroupMaxSyn	0.184969		6	GroupMaxSyn	1.04		6	GroupMaxSyn	0.180092
6	GroupMaxSyn	-0.12236		6	GroupMaxSyn	-0.920128		6	GroupMaxSyn	0.87594
6	GroupMaxSyn	-1.2292		6	GroupMaxSyn	0.606306		6	GroupMaxSyn	0.0977116
6	GroupMaxSyn	1.55594		6	GroupMaxSyn	0.850838		6	GroupMaxSyn	1.00509
6	GroupMaxSyn	0.407262		6	GroupMaxSyn	1.19523		6	GroupMaxSyn	-0.706815
6	GroupMaxSyn	0.798144		6	GroupMaxSyn	1.13333		6	GroupMaxSyn	0.643404
6	GroupAvgNat	-2.09481		6	GroupAvgNat	-1.60753		6	GroupAvgNat	-1.5849
6	GroupAvgNat	1.3845		6	GroupAvgNat	1.17327		6	GroupAvgNat	1.43671
6	GroupAvgNat	0.677059		6	GroupAvgNat	-0.435949		6	GroupAvgNat	0.74113
6	GroupAvgNat	0.657681		6	GroupAvgNat	0.786492		6	GroupAvgNat	0.22827
6	GroupAvgNat	-1.64441		6	GroupAvgNat	-1.55898		6	GroupAvgNat	-2.28481
6	GroupAvgNat	-1.03745		6	GroupAvgNat	-1.8659		6	GroupAvgNat	-0.270838
6	GroupAvgNat	1.72256		6	GroupAvgNat	-0.0568098		6	GroupAvgNat	-1.42539
6	GroupAvgNat	-1.3807		6	GroupAvgNat	-1.06951		6	GroupAvgNat	1.1953
6	GroupAvgNat	-0.906243		6	GroupAvgNat	-0.773787		6	GroupAvgNat	-0.970746
6	GroupAvgNat	-0.108907		6	GroupAvgNat	0.405172		6	GroupAvgNat	0.978734
6	GroupAvgNat	0.0401871		6	GroupAvgNat	-0.195353		6	GroupAvgNat	-0.92446
6	GroupAvgNat	-0.993783		6	GroupAvgNat	-0.907661		6	GroupAvgNat	0.406846
6	GroupAvgNat	0.456462		6	GroupAvgNat	1.22985		6	GroupAvgNat	-0.129108
6	GroupAvgNat	2.03542		6	GroupAvgNat	0.238849		6	GroupAvgNat	1.52846
6	GroupAvgNat	0.620145		6	GroupAvgNat	0.296579		6	GroupAvgNat	2.6343
6	GroupAvgNat	1.37317		6	GroupAvgNat	0.0293332		6	GroupAvgNat	0.907899
6	GroupAvgNat	0.65558		6	GroupAvgNat	0.487662		6	GroupAvgNat	0.703938
6	GroupAvgNat	-0.763079		6	GroupAvgNat	1.16443		6	GroupAvgNat	0.609224
6	GroupAvgNat	-0.0887631		6	GroupAvgNat	-1.03112		6	GroupAvgNat	-0.453378
6	GroupAvgNat	1.0189		6	GroupAvgNat	1.53746		6	GroupAvgNat	1.26375
6	GroupAvgNat	-1.33065		6	GroupAvgNat	-0.804536		6	GroupAvgNat	-2.12326
6	GroupAvgNat	-1.65516		6	GroupAvgNat	-1.52573		6	GroupAvgNat	-0.320477
6	GroupAvgNat	-0.84745		6	GroupAvgNat	-0.254778		6	GroupAvgNat	0.566098
6	GroupAvgNat	0.899833		6	GroupAvgNat	0.183284		6	GroupAvgNat	0.941753
6	GroupAvgNat	0.228183		6	GroupAvgNat	-1.15026		6	GroupAvgNat	-0.29944
6	GroupAvgNat	-0.6712		6	GroupAvgNat	1.23242		6	GroupAvgNat	-0.347498
6	GroupAvgNat	-0.481761		6	GroupAvgNat	-1.52899		6	GroupAvgNat	0.638119
6	GroupAvgNat	-1.48497		6	GroupAvgNat	-1.08687		6	GroupAvgNat	-0.570514
6	GroupAvgNat	-0.655922		6	GroupAvgNat	-0.954722		6	GroupAvgNat	-0.571066
6	GroupAvgNat	1.11498		6	GroupAvgNat	0.223535		6	GroupAvgNat	0.0366035
6	GroupAvgNat	-0.220288		6	GroupAvgNat	1.79853		6	GroupAvgNat	0.736383
6	GroupAvgNat	0.561498		6	GroupAvgNat	-1.87102		6	GroupAvgNat	-0.556565
6	GroupAvgNat	-0.07087		6	GroupAvgNat	-0.988066		6	GroupAvgNat	0.130171
6	GroupAvgNat	-1.24456		6	GroupAvgNat	-3.33031		6	GroupAvgNat	1.34099
6	GroupAvgNat	1.82463		6	GroupAvgNat	0.539319		6	GroupAvgNat	-0.0829594
6	GroupAvgNat	-0.382345		6	GroupAvgNat	-0.742575		6	GroupAvgNat	-1.04227
6	GroupAvgNat	-1.0459		6	GroupAvgNat	-0.219554		6	GroupAvgNat	0.480546
6	GroupAvgNat	1.38001		6	GroupAvgNat	0.486669		6	GroupAvgNat	0.14941
6	GroupAvgNat	1.26892		6	GroupAvgNat	0.180833		6	GroupAvgNat	0.519177
6	GroupAvgNat	-2.1818		6	GroupAvgNat	-2.65009		6	GroupAvgNat	-1.0241
6	GroupAvgSyn	-0.922219		6	GroupAvgSyn	-0.498223		6	GroupAvgSyn	0.0548935
6	GroupAvgSyn	0.359542		6	GroupAvgSyn	0.940208		6	GroupAvgSyn	-0.932502
6	GroupAvgSyn	-0.751999		6	GroupAvgSyn	-0.750452		6	GroupAvgSyn	0.011819
6	GroupAvgSyn	-0.0883818		6	GroupAvgSyn	-0.684318		6	GroupAvgSyn	0.510827
6	GroupAvgSyn	0.266471		6	GroupAvgSyn	0.918614		6	GroupAvgSyn	-1.70311
6	GroupAvgSyn	0.544034		6	GroupAvgSyn	0.677829		6	GroupAvgSyn	-0.0904623
6	GroupAvgSyn	-1.67144		6	GroupAvgSyn	0.130472		6	GroupAvgSyn	0.89171
6	GroupAvgSyn	-1.09607		6	GroupAvgSyn	-0.792257		6	GroupAvgSyn	0.55948
6	GroupAvgSyn	-0.868509		6	GroupAvgSyn	-0.453582		6	GroupAvgSyn	-1.06789
6	GroupAvgSyn	-1.6055		6	GroupAvgSyn	-1.85044		6	GroupAvgSyn	-1.15083
6	GroupAvgSyn	-0.58769		6	GroupAvgSyn	0.511247		6	GroupAvgSyn	-1.54788
6	GroupAvgSyn	-1.33139		6	GroupAvgSyn	-0.73437		6	GroupAvgSyn	-1.45864
6	GroupAvgSyn	-0.214087		6	GroupAvgSyn	0.322894		6	GroupAvgSyn	1.71294
6	GroupAvgSyn	-1.02549		6	GroupAvgSyn	-0.953116		6	GroupAvgSyn	0.206368
6	GroupAvgSyn	-0.513219		6	GroupAvgSyn	-1.25343		6	GroupAvgSyn	0.163655
6	GroupAvgSyn	-0.241389		6	GroupAvgSyn	0.459615		6	GroupAvgSyn	0.893066
6	GroupAvgSyn	-1.31252		6	GroupAvgSyn	-0.546337		6	GroupAvgSyn	-1.07765
6	GroupAvgSyn	0.200676		6	GroupAvgSyn	0.89522		6	GroupAvgSyn	1.5385
6	GroupAvgSyn	1.1776		6	GroupAvgSyn	1.37944		6	GroupAvgSyn	-1.22657
6	GroupAvgSyn	1.39394		6	GroupAvgSyn	-0.343364		6	GroupAvgSyn	1.04117
6	GroupAvgSyn	-1.80239		6	GroupAvgSyn	-0.906964		6	GroupAvgSyn	-0.988984
6	GroupAvgSyn	0.0304204		6	GroupAvgSyn	-0.234054		6	GroupAvgSyn	0.491347
6	GroupAvgSyn	-1.34372		6	GroupAvgSyn	-2.5947		6	GroupAvgSyn	-1.99748
6	GroupAvgSyn	-1.82148		6	GroupAvgSyn	-0.485631		6	GroupAvgSyn	-0.201447
6	GroupAvgSyn	0.0740669		6	GroupAvgSyn	-1.18375		6	GroupAvgSyn	1.12767
6	GroupAvgSyn	0.428088		6	GroupAvgSyn	1.19521		6	GroupAvgSyn	1.98354
6	GroupAvgSyn	-0.426654		6	GroupAvgSyn	-2.85899		6	GroupAvgSyn	-0.190706
6	GroupAvgSyn	-0.752548		6	GroupAvgSyn	-0.569932		6	GroupAvgSyn	0.774166
6	GroupAvgSyn	0.208802		6	GroupAvgSyn	-0.578029		6	GroupAvgSyn	1.18961
6	GroupAvgSyn	0.478355		6	GroupAvgSyn	0.0738406		6	GroupAvgSyn	-1.06618
6	GroupAvgSyn	0.175649		6	GroupAvgSyn	-0.149177		6	GroupAvgSyn	-1.2651
6	GroupAvgSyn	0.568334		6	GroupAvgSyn	-1.24291		6	GroupAvgSyn	-1.0147
6	GroupAvgSyn	-0.186414		6	GroupAvgSyn	-0.274729		6	GroupAvgSyn	-1.03981
6	GroupAvgSyn	0.497139		6	GroupAvgSyn	1.31278		6	GroupAvgSyn	0.349955
6	GroupAvgSyn	-0.269913		6	GroupAvgSyn	-0.935079		6	GroupAvgSyn	0.345222
6	GroupAvgSyn	0.560257		6	GroupAvgSyn	0.710726		6	GroupAvgSyn	0.771851
6	GroupAvgSyn	0.759792		6	GroupAvgSyn	1.5463		6	GroupAvgSyn	-1.36173
6	GroupAvgSyn	-1.1487		6	GroupAvgSyn	-0.304684		6	GroupAvgSyn	-1.17747
6	GroupAvgSyn	-0.474897		6	GroupAvgSyn	-1.51062		6	GroupAvgSyn	-0.703828
6	GroupAvgSyn	-0.49768		6	GroupAvgSyn	-0.629603		6	GroupAvgSyn	0.81404
7	GroupMaxNat	-0.179262		7	GroupMaxNat	-1.32832		7	GroupMaxNat	-0.632471
7	GroupMaxNat	0.439037		7	GroupMaxNat	0.00817506		7	GroupMaxNat	-0.417721
7	GroupMaxNat	0.392386		7	GroupMaxNat	-0.314802		7	GroupMaxNat	-0.381738
7	GroupMaxNat	0.63327		7	GroupMaxNat	-0.591965		7	GroupMaxNat	-0.023914
7	GroupMaxNat	3.01163		7	GroupMaxNat	-0.680874		7	GroupMaxNat	-0.56549
7	GroupMaxNat	0.294826		7	GroupMaxNat	-0.360502		7	GroupMaxNat	-0.642035
7	GroupMaxNat	2.21308		7	GroupMaxNat	-0.489508		7	GroupMaxNat	-0.222365
7	GroupMaxNat	1.306		7	GroupMaxNat	-1.1062		7	GroupMaxNat	0.552554
7	GroupMaxNat	1.93243		7	GroupMaxNat	0.07467		7	GroupMaxNat	0.952741
7	GroupMaxNat	3.34138		7	GroupMaxNat	0.995212		7	GroupMaxNat	1.13841
7	GroupMaxNat	1.80673		7	GroupMaxNat	0.419959		7	GroupMaxNat	0.943376
7	GroupMaxNat	0.422297		7	GroupMaxNat	-0.59152		7	GroupMaxNat	-0.0709729
7	GroupMaxNat	0.697189		7	GroupMaxNat	0.9625		7	GroupMaxNat	0.617071
7	GroupMaxNat	0.724844		7	GroupMaxNat	-1.03732		7	GroupMaxNat	-0.360378
7	GroupMaxNat	0.521649		7	GroupMaxNat	-0.527246		7	GroupMaxNat	-0.352206
7	GroupMaxNat	1.49384		7	GroupMaxNat	-0.482401		7	GroupMaxNat	-0.0757025
7	GroupMaxNat	1.15457		7	GroupMaxNat	0.155154		7	GroupMaxNat	0.938116
7	GroupMaxNat	0.150054		7	GroupMaxNat	-1.50484		7	GroupMaxNat	-0.549974
7	GroupMaxNat	0.392683		7	GroupMaxNat	-0.857107		7	GroupMaxNat	0.0803759
7	GroupMaxNat	1.18666		7	GroupMaxNat	0.618777		7	GroupMaxNat	-0.185829
7	GroupMaxNat	1.4244		7	GroupMaxNat	-0.268028		7	GroupMaxNat	-0.091243
7	GroupMaxNat	2.63113		7	GroupMaxNat	1.41011		7	GroupMaxNat	0.924752
7	GroupMaxNat	-0.080593		7	GroupMaxNat	-0.732407		7	GroupMaxNat	1.38285
7	GroupMaxNat	2.69488		7	GroupMaxNat	-0.288484		7	GroupMaxNat	0.981878
7	GroupMaxNat	-1.22686		7	GroupMaxNat	-1.88807		7	GroupMaxNat	-0.717703
7	GroupMaxNat	3.88696		7	GroupMaxNat	1.20448		7	GroupMaxNat	1.6756
7	GroupMaxNat	0.576848		7	GroupMaxNat	-0.624818		7	GroupMaxNat	-0.395055
7	GroupMaxNat	-0.462189		7	GroupMaxNat	-0.0476021		7	GroupMaxNat	0.579118
7	GroupMaxNat	1.16527		7	GroupMaxNat	0.0632233		7	GroupMaxNat	0.270296
7	GroupMaxNat	0.781167		7	GroupMaxNat	-0.662682		7	GroupMaxNat	0.716951
7	GroupMaxNat	2.573		7	GroupMaxNat	1.49627		7	GroupMaxNat	1.33655
7	GroupMaxNat	0.686942		7	GroupMaxNat	0.151016		7	GroupMaxNat	0.648941
7	GroupMaxNat	0.559032		7	GroupMaxNat	-1.39876		7	GroupMaxNat	-0.0918534
7	GroupMaxNat	1.64969		7	GroupMaxNat	1.58764		7	GroupMaxNat	0.655463
7	GroupMaxNat	0.976517		7	GroupMaxNat	-0.610096		7	GroupMaxNat	0.0708512
7	GroupMaxNat	-0.859845		7	GroupMaxNat	-1.84456		7	GroupMaxNat	-1.39695
7	GroupMaxNat	-0.354405		7	GroupMaxNat	0.743419		7	GroupMaxNat	1.2463
7	GroupMaxNat	1.09354		7	GroupMaxNat	-0.258786		7	GroupMaxNat	-0.562351
7	GroupMaxNat	0.164778		7	GroupMaxNat	-0.79101		7	GroupMaxNat	-0.584574
7	GroupMaxNat	2.2025		7	GroupMaxNat	-0.231891		7	GroupMaxNat	1.41857
7	GroupMaxSyn	1.64054		7	GroupMaxSyn	1.17788		7	GroupMaxSyn	0.709243
7	GroupMaxSyn	-0.529516		7	GroupMaxSyn	-0.0978352		7	GroupMaxSyn	-0.332522
7	GroupMaxSyn	1.21972		7	GroupMaxSyn	0.373999		7	GroupMaxSyn	1.04894
7	GroupMaxSyn	1.16778		7	GroupMaxSyn	1.15524		7	GroupMaxSyn	1.35118
7	GroupMaxSyn	3.15049		7	GroupMaxSyn	-0.0440343		7	GroupMaxSyn	0.244069
7	GroupMaxSyn	-1.87742		7	GroupMaxSyn	-0.515833		7	GroupMaxSyn	0.791784
7	GroupMaxSyn	-0.157815		7	GroupMaxSyn	-0.460121		7	GroupMaxSyn	0.102971
7	GroupMaxSyn	-1.44518		7	GroupMaxSyn	-0.925086		7	GroupMaxSyn	-0.679427
7	GroupMaxSyn	1.64171		7	GroupMaxSyn	0.664769		7	GroupMaxSyn	0.717655
7	GroupMaxSyn	1.6534		7	GroupMaxSyn	1.82986		7	GroupMaxSyn	0.694798
7	GroupMaxSyn	1.7513		7	GroupMaxSyn	1.58865		7	GroupMaxSyn	1.6988
7	GroupMaxSyn	1.66558		7	GroupMaxSyn	1.00151		7	GroupMaxSyn	-0.500189
7	GroupMaxSyn	1.08772		7	GroupMaxSyn	2.38616		7	GroupMaxSyn	1.70929
7	GroupMaxSyn	1.3116		7	GroupMaxSyn	1.20676		7	GroupMaxSyn	0.885781
7	GroupMaxSyn	-0.98958		7	GroupMaxSyn	0.283644		7	GroupMaxSyn	0.362068
7	GroupMaxSyn	-0.644193		7	GroupMaxSyn	-1.04005		7	GroupMaxSyn	0.44235
7	GroupMaxSyn	1.76412		7	GroupMaxSyn	1.27182		7	GroupMaxSyn	1.70867
7	GroupMaxSyn	-0.00687454		7	GroupMaxSyn	0.603276		7	GroupMaxSyn	0.25584
7	GroupMaxSyn	-0.586787		7	GroupMaxSyn	0.769458		7	GroupMaxSyn	-0.79776
7	GroupMaxSyn	-0.50949		7	GroupMaxSyn	-1.40932		7	GroupMaxSyn	-0.893284
7	GroupMaxSyn	0.596517		7	GroupMaxSyn	0.881789		7	GroupMaxSyn	-0.563704
7	GroupMaxSyn	-0.308089		7	GroupMaxSyn	-1.61599		7	GroupMaxSyn	-0.255236
7	GroupMaxSyn	-1.01727		7	GroupMaxSyn	-1.24373		7	GroupMaxSyn	-0.267829
7	GroupMaxSyn	0.444511		7	GroupMaxSyn	-0.131958		7	GroupMaxSyn	0.641117
7	GroupMaxSyn	1.23477		7	GroupMaxSyn	-0.339461		7	GroupMaxSyn	1.08305
7	GroupMaxSyn	1.91359		7	GroupMaxSyn	0.820241		7	GroupMaxSyn	0.018397
7	GroupMaxSyn	0.741544		7	GroupMaxSyn	0.499161		7	GroupMaxSyn	0.0459026
7	GroupMaxSyn	0.86717		7	GroupMaxSyn	2.61353		7	GroupMaxSyn	2.09354
7	GroupMaxSyn	-0.83764		7	GroupMaxSyn	-0.888994		7	GroupMaxSyn	-1.92896
7	GroupMaxSyn	-1.65675		7	GroupMaxSyn	-0.775631		7	GroupMaxSyn	-0.894841
7	GroupMaxSyn	-1.64134		7	GroupMaxSyn	-1.22237		7	GroupMaxSyn	-0.0104794
7	GroupMaxSyn	-1.18541		7	GroupMaxSyn	-1.31024		7	GroupMaxSyn	-1.25298
7	GroupMaxSyn	-0.798898		7	GroupMaxSyn	-0.450997		7	GroupMaxSyn	-0.308831
7	GroupMaxSyn	0.409482		7	GroupMaxSyn	-0.188313		7	GroupMaxSyn	0.836501
7	GroupMaxSyn	1.47661		7	GroupMaxSyn	1.28243		7	GroupMaxSyn	0.676776
7	GroupMaxSyn	0.495988		7	GroupMaxSyn	-0.364892		7	GroupMaxSyn	0.179063
7	GroupMaxSyn	2.01857		7	GroupMaxSyn	2.45245		7	GroupMaxSyn	1.81314
7	GroupMaxSyn	1.48696		7	GroupMaxSyn	-0.0766088		7	GroupMaxSyn	1.3477
7	GroupMaxSyn	0.443312		7	GroupMaxSyn	0.795309		7	GroupMaxSyn	0.807499
7	GroupMaxSyn	0.257016		7	GroupMaxSyn	0.141504		7	GroupMaxSyn	-0.958564
7	GroupAvgNat	0.167281		7	GroupAvgNat	0.251335		7	GroupAvgNat	0.376882
7	GroupAvgNat	1.59769		7	GroupAvgNat	1.72726		7	GroupAvgNat	1.28227
7	GroupAvgNat	0.351628		7	GroupAvgNat	-0.109685		7	GroupAvgNat	-0.912013
7	GroupAvgNat	-0.830656		7	GroupAvgNat	-0.800615		7	GroupAvgNat	-1.46626
7	GroupAvgNat	-0.286271		7	GroupAvgNat	0.549464		7	GroupAvgNat	-0.71596
7	GroupAvgNat	-0.780002		7	GroupAvgNat	0.390939		7	GroupAvgNat	0.300783
7	GroupAvgNat	-0.60787		7	GroupAvgNat	0.210228		7	GroupAvgNat	0.234685
7	GroupAvgNat	-1.28107		7	GroupAvgNat	-1.11216		7	GroupAvgNat	-1.3974
7	GroupAvgNat	-0.555332		7	GroupAvgNat	0.458164		7	GroupAvgNat	-0.0163292
7	GroupAvgNat	0.033269		7	GroupAvgNat	-1.25364		7	GroupAvgNat	-0.748725
7	GroupAvgNat	-0.837114		7	GroupAvgNat	-0.900569		7	GroupAvgNat	-1.07419
7	GroupAvgNat	-0.128798		7	GroupAvgNat	0.841759		7	GroupAvgNat	0.10835
7	GroupAvgNat	-1.04151		7	GroupAvgNat	0.84204		7	GroupAvgNat	-0.522369
7	GroupAvgNat	-0.000848851		7	GroupAvgNat	0.336031		7	GroupAvgNat	-0.845685
7	GroupAvgNat	-0.0520248		7	GroupAvgNat	0.600224		7	GroupAvgNat	-0.0554776
7	GroupAvgNat	-0.993635		7	GroupAvgNat	-1.06258		7	GroupAvgNat	0.0943851
7	GroupAvgNat	1.39015		7	GroupAvgNat	1.03285		7	GroupAvgNat	0.355232
7	GroupAvgNat	1.28141		7	GroupAvgNat	2.60091		7	GroupAvgNat	2.68582
7	GroupAvgNat	1.46401		7	GroupAvgNat	2.23718		7	GroupAvgNat	1.67801
7	GroupAvgNat	-1.30797		7	GroupAvgNat	-0.380468		7	GroupAvgNat	-0.389702
7	GroupAvgNat	-0.129101		7	GroupAvgNat	0.475788		7	GroupAvgNat	0.289534
7	GroupAvgNat	-1.44882		7	GroupAvgNat	-1.66529		7	GroupAvgNat	-0.808506
7	GroupAvgNat	0.627726		7	GroupAvgNat	1.17049		7	GroupAvgNat	-0.23772
7	GroupAvgNat	-0.272685		7	GroupAvgNat	-1.49037		7	GroupAvgNat	-1.59517
7	GroupAvgNat	0.234976		7	GroupAvgNat	-0.21906		7	GroupAvgNat	0.259207
7	GroupAvgNat	-0.722918		7	GroupAvgNat	-0.764465		7	GroupAvgNat	-0.107969
7	GroupAvgNat	-0.450128		7	GroupAvgNat	-0.735656		7	GroupAvgNat	0.0538274
7	GroupAvgNat	-1.20495		7	GroupAvgNat	-0.820311		7	GroupAvgNat	-0.562453
7	GroupAvgNat	-0.175334		7	GroupAvgNat	-0.125413		7	GroupAvgNat	-1.59447
7	GroupAvgNat	0.0219084		7	GroupAvgNat	-0.257244		7	GroupAvgNat	0.386703
7	GroupAvgNat	-1.09747		7	GroupAvgNat	-0.808296		7	GroupAvgNat	-0.238541
7	GroupAvgNat	0.33412		7	GroupAvgNat	-0.693525		7	GroupAvgNat	-0.475749
7	GroupAvgNat	0.461358		7	GroupAvgNat	2.22994		7	GroupAvgNat	2.41312
7	GroupAvgNat	0.839968		7	GroupAvgNat	1.66838		7	GroupAvgNat	0.377034
7	GroupAvgNat	-0.483342		7	GroupAvgNat	0.10285		7	GroupAvgNat	0.623927
7	GroupAvgNat	-0.806361		7	GroupAvgNat	-1.39881		7	GroupAvgNat	0.0399067
7	GroupAvgNat	-0.658449		7	GroupAvgNat	-0.330423		7	GroupAvgNat	-0.944605
7	GroupAvgNat	0.00864206		7	GroupAvgNat	0.868412		7	GroupAvgNat	0.0211329
7	GroupAvgNat	0.0601945		7	GroupAvgNat	0.860045		7	GroupAvgNat	1.79662
7	GroupAvgNat	-0.156336		7	GroupAvgNat	0.778819		7	GroupAvgNat	0.189608
7	GroupAvgSyn	0.451868		7	GroupAvgSyn	2.06018		7	GroupAvgSyn	1.23324
7	GroupAvgSyn	-1.28513		7	GroupAvgSyn	-1.54282		7	GroupAvgSyn	-1.25594
7	GroupAvgSyn	-0.0403895		7	GroupAvgSyn	-0.512957		7	GroupAvgSyn	-1.37158
7	GroupAvgSyn	-0.813151		7	GroupAvgSyn	-0.400736		7	GroupAvgSyn	-1.38154
7	GroupAvgSyn	0.719595		7	GroupAvgSyn	0.806915		7	GroupAvgSyn	-0.253819
7	GroupAvgSyn	-1.37337		7	GroupAvgSyn	-1.34776		7	GroupAvgSyn	-0.627776
7	GroupAvgSyn	-0.493037		7	GroupAvgSyn	0.430101		7	GroupAvgSyn	-0.252311
7	GroupAvgSyn	-0.130303		7	GroupAvgSyn	1.09617		7	GroupAvgSyn	-0.215764
7	GroupAvgSyn	-0.0367683		7	GroupAvgSyn	0.222559		7	GroupAvgSyn	-0.256688
7	GroupAvgSyn	0.319614		7	GroupAvgSyn	0.697481		7	GroupAvgSyn	0.175645
7	GroupAvgSyn	-1.82777		7	GroupAvgSyn	-1.15375		7	GroupAvgSyn	-0.964925
7	GroupAvgSyn	-1.5268		7	GroupAvgSyn	-0.9195		7	GroupAvgSyn	-2.60666
7	GroupAvgSyn	0.51361		7	GroupAvgSyn	-0.317287		7	GroupAvgSyn	-0.961408
7	GroupAvgSyn	0.821688		7	GroupAvgSyn	-0.361903		7	GroupAvgSyn	-0.846382
7	GroupAvgSyn	-1.22768		7	GroupAvgSyn	-0.765736		7	GroupAvgSyn	-0.308418
7	GroupAvgSyn	-0.394412		7	GroupAvgSyn	1.83219		7	GroupAvgSyn	1.50786
7	GroupAvgSyn	-0.639214		7	GroupAvgSyn	0.15264		7	GroupAvgSyn	-0.918309
7	GroupAvgSyn	-1.05642		7	GroupAvgSyn	0.883305		7	GroupAvgSyn	-0.362984
7	GroupAvgSyn	-0.861715		7	GroupAvgSyn	-0.60782		7	GroupAvgSyn	-0.657864
7	GroupAvgSyn	-0.73567		7	GroupAvgSyn	0.0797313		7	GroupAvgSyn	-2.37032
7	GroupAvgSyn	-1.2352		7	GroupAvgSyn	0.0630463		7	GroupAvgSyn	0.466191
7	GroupAvgSyn	1.35769		7	GroupAvgSyn	-0.0322575		7	GroupAvgSyn	-0.835401
7	GroupAvgSyn	-0.474497		7	GroupAvgSyn	-0.689952		7	GroupAvgSyn	-0.0492413
7	GroupAvgSyn	-1.27105		7	GroupAvgSyn	-1.08149		7	GroupAvgSyn	-0.585992
7	GroupAvgSyn	-0.228378		7	GroupAvgSyn	-1.54347		7	GroupAvgSyn	-0.0838407
7	GroupAvgSyn	-0.324353		7	GroupAvgSyn	0.449809		7	GroupAvgSyn	1.0609
7	GroupAvgSyn	0.488956		7	GroupAvgSyn	0.461795		7	GroupAvgSyn	0.567529
7	GroupAvgSyn	1.11526		7	GroupAvgSyn	0.75063		7	GroupAvgSyn	0.443163
7	GroupAvgSyn	-1.12994		7	GroupAvgSyn	-1.62837		7	GroupAvgSyn	-0.210511
7	GroupAvgSyn	0.155092		7	GroupAvgSyn	1.31048		7	GroupAvgSyn	0.164615
7	GroupAvgSyn	0.154699		7	GroupAvgSyn	0.627863		7	GroupAvgSyn	-0.179953
7	GroupAvgSyn	-0.0508686		7	GroupAvgSyn	0.340242		7	GroupAvgSyn	-2.06927
7	GroupAvgSyn	-0.452317		7	GroupAvgSyn	-0.748756		7	GroupAvgSyn	-0.315206
7	GroupAvgSyn	0.300509		7	GroupAvgSyn	0.107513		7	GroupAvgSyn	-0.652141
7	GroupAvgSyn	-0.642098		7	GroupAvgSyn	-0.150569		7	GroupAvgSyn	-0.360037
7	GroupAvgSyn	-1.14029		7	GroupAvgSyn	-0.390262		7	GroupAvgSyn	-0.331771
7	GroupAvgSyn	-0.0400491		7	GroupAvgSyn	-0.492912		7	GroupAvgSyn	1.13442
7	GroupAvgSyn	0.389978		7	GroupAvgSyn	0.290401		7	GroupAvgSyn	1.15928
7	GroupAvgSyn	0.324777		7	GroupAvgSyn	1.1932		7	GroupAvgSyn	-0.668546
7	GroupAvgSyn	-2.51135		7	GroupAvgSyn	-0.561365		7	GroupAvgSyn	0.55702

## Sheet: word
OWFA				VWFA1				VWFA2				mfswords				mTLwords
subject	group	response		subject	group	response		subject	group	response		subject	group	response		subject	group	response
2	GroupMaxNat	-0.411721		2	GroupMaxNat	-0.37002		2	GroupMaxNat	-0.110181		3	GroupMaxNat	-0.37293		3	GroupMaxNat	-0.726164
2	GroupMaxNat	1.85401		2	GroupMaxNat	0.898547		2	GroupMaxNat	-0.236037		3	GroupMaxNat	0.681286		3	GroupMaxNat	-2.41976
2	GroupMaxNat	-0.055153		2	GroupMaxNat	-0.0398879		2	GroupMaxNat	0.417594		3	GroupMaxNat	1.42927		3	GroupMaxNat	-1.6885
2	GroupMaxNat	-0.0699783		2	GroupMaxNat	1.49523		2	GroupMaxNat	3.48256		3	GroupMaxNat	-0.18457		3	GroupMaxNat	-2.19205
2	GroupMaxNat	-0.386266		2	GroupMaxNat	0.185164		2	GroupMaxNat	-1.12279		3	GroupMaxNat	-0.623754		3	GroupMaxNat	-0.553048
2	GroupMaxNat	0.545373		2	GroupMaxNat	-0.461845		2	GroupMaxNat	0.300016		3	GroupMaxNat	-0.120678		3	GroupMaxNat	0.365536
2	GroupMaxNat	-1.05324		2	GroupMaxNat	0.0480513		2	GroupMaxNat	0.603154		3	GroupMaxNat	0.552863		3	GroupMaxNat	-0.516991
2	GroupMaxNat	1.26993		2	GroupMaxNat	1.90055		2	GroupMaxNat	2.13462		3	GroupMaxNat	0.22456		3	GroupMaxNat	0.649156
2	GroupMaxNat	1.23032		2	GroupMaxNat	0.280228		2	GroupMaxNat	-0.0918376		3	GroupMaxNat	-0.0996839		3	GroupMaxNat	-1.71348
2	GroupMaxNat	-0.391601		2	GroupMaxNat	1.26544		2	GroupMaxNat	1.21442		3	GroupMaxNat	-0.613087		3	GroupMaxNat	-1.04718
2	GroupMaxNat	0.0961096		2	GroupMaxNat	-0.026563		2	GroupMaxNat	-0.498726		3	GroupMaxNat	1.24331		3	GroupMaxNat	-0.699818
2	GroupMaxNat	1.59051		2	GroupMaxNat	1.14813		2	GroupMaxNat	1.04364		3	GroupMaxNat	1.08256		3	GroupMaxNat	-0.601755
2	GroupMaxNat	1.65645		2	GroupMaxNat	1.97351		2	GroupMaxNat	1.86201		3	GroupMaxNat	0.035417		3	GroupMaxNat	0.113131
2	GroupMaxNat	1.16555		2	GroupMaxNat	1.23742		2	GroupMaxNat	2.68146		3	GroupMaxNat	-1.10721		3	GroupMaxNat	-2.0715
2	GroupMaxNat	1.20453		2	GroupMaxNat	0.482629		2	GroupMaxNat	1.58166		3	GroupMaxNat	0.00135697		3	GroupMaxNat	-0.963248
2	GroupMaxNat	0.512926		2	GroupMaxNat	-0.0262367		2	GroupMaxNat	0.722025		3	GroupMaxNat	-1.39491		3	GroupMaxNat	0.0177167
2	GroupMaxNat	-0.890438		2	GroupMaxNat	-0.556923		2	GroupMaxNat	0.409849		3	GroupMaxNat	-0.0239632		3	GroupMaxNat	-0.881649
2	GroupMaxNat	0.332632		2	GroupMaxNat	0.112344		2	GroupMaxNat	0.419641		3	GroupMaxNat	0.35765		3	GroupMaxNat	-0.601532
2	GroupMaxNat	-0.231957		2	GroupMaxNat	0.295605		2	GroupMaxNat	0.739312		3	GroupMaxNat	0.1005		3	GroupMaxNat	0.079022
2	GroupMaxNat	-0.131688		2	GroupMaxNat	0.0441913		2	GroupMaxNat	0.459852		3	GroupMaxNat	1.29105		3	GroupMaxNat	-0.58664
2	GroupMaxNat	1.72571		2	GroupMaxNat	1.73658		2	GroupMaxNat	1.11352		3	GroupMaxNat	-0.0316176		3	GroupMaxNat	-0.0685272
2	GroupMaxNat	0.921896		2	GroupMaxNat	0.122542		2	GroupMaxNat	-1.13547		3	GroupMaxNat	0.680636		3	GroupMaxNat	0.933758
2	GroupMaxNat	0.325045		2	GroupMaxNat	0.00443038		2	GroupMaxNat	-0.553608		3	GroupMaxNat	1.86027		3	GroupMaxNat	-0.914468
2	GroupMaxNat	1.16765		2	GroupMaxNat	0.416062		2	GroupMaxNat	0.256196		3	GroupMaxNat	0.0655481		3	GroupMaxNat	-0.66076
2	GroupMaxNat	-0.341509		2	GroupMaxNat	-0.131446		2	GroupMaxNat	0.290977		3	GroupMaxNat	-0.284936		3	GroupMaxNat	0.923304
2	GroupMaxNat	1.16481		2	GroupMaxNat	0.540294		2	GroupMaxNat	0.539385		3	GroupMaxNat	1.22594		3	GroupMaxNat	-1.97785
2	GroupMaxNat	0.513237		2	GroupMaxNat	-0.114162		2	GroupMaxNat	0.242837		3	GroupMaxNat	-0.85069		3	GroupMaxNat	-1.58232
2	GroupMaxNat	0.763686		2	GroupMaxNat	0.79071		2	GroupMaxNat	0.723234		3	GroupMaxNat	-1.90629		3	GroupMaxNat	0.191433
2	GroupMaxNat	1.26114		2	GroupMaxNat	1.41185		2	GroupMaxNat	1.72706		3	GroupMaxNat	-0.624558		3	GroupMaxNat	0.0137512
2	GroupMaxNat	-1.89266		2	GroupMaxNat	0.945888		2	GroupMaxNat	1.40861		3	GroupMaxNat	-0.150639		3	GroupMaxNat	2.09644
2	GroupMaxNat	1.6838		2	GroupMaxNat	1.59224		2	GroupMaxNat	1.27049		3	GroupMaxNat	1.05436		3	GroupMaxNat	-0.403146
2	GroupMaxNat	0.317036		2	GroupMaxNat	-0.645153		2	GroupMaxNat	-1.2798		3	GroupMaxNat	1.95033		3	GroupMaxNat	-0.299497
2	GroupMaxNat	-0.710407		2	GroupMaxNat	0.0899972		2	GroupMaxNat	0.105083		3	GroupMaxNat	1.44182		3	GroupMaxNat	-1.91786
2	GroupMaxNat	0.557685		2	GroupMaxNat	0.571574		2	GroupMaxNat	0.458344		3	GroupMaxNat	1.34053		3	GroupMaxNat	-1.03348
2	GroupMaxNat	0.742491		2	GroupMaxNat	0.198353		2	GroupMaxNat	0.218295		3	GroupMaxNat	0.193692		3	GroupMaxNat	-0.831808
2	GroupMaxNat	1.27916		2	GroupMaxNat	0.254645		2	GroupMaxNat	0.246789		3	GroupMaxNat	1.65475		3	GroupMaxNat	-0.488159
2	GroupMaxNat	0.860574		2	GroupMaxNat	0.0799011		2	GroupMaxNat	0.0274735		3	GroupMaxNat	0.344891		3	GroupMaxNat	-1.75646
2	GroupMaxNat	0.580574		2	GroupMaxNat	0.272386		2	GroupMaxNat	0.824782		3	GroupMaxNat	1.68786		3	GroupMaxNat	-0.661867
2	GroupMaxSyn	1.46168		2	GroupMaxSyn	2.77982		2	GroupMaxSyn	1.33862		3	GroupMaxNat	-1.34357		3	GroupMaxNat	-0.541532
2	GroupMaxSyn	1.01875		2	GroupMaxSyn	0.165559		2	GroupMaxSyn	1.29877		3	GroupMaxNat	1.07386		3	GroupMaxNat	1.45444
2	GroupMaxSyn	1.30645		2	GroupMaxSyn	0.601553		2	GroupMaxSyn	0.494925		3	GroupMaxSyn	0.534841		3	GroupMaxSyn	-0.928272
2	GroupMaxSyn	1.52747		2	GroupMaxSyn	1.69928		2	GroupMaxSyn	1.68353		3	GroupMaxSyn	0.75788		3	GroupMaxSyn	-0.547706
2	GroupMaxSyn	0.284289		2	GroupMaxSyn	0.665755		2	GroupMaxSyn	0.727327		3	GroupMaxSyn	1.01184		3	GroupMaxSyn	-1.4656
2	GroupMaxSyn	1.0702		2	GroupMaxSyn	-0.0257029		2	GroupMaxSyn	-0.35006		3	GroupMaxSyn	0.451785		3	GroupMaxSyn	-1.13747
2	GroupMaxSyn	-1.4023		2	GroupMaxSyn	-0.834821		2	GroupMaxSyn	-0.55577		3	GroupMaxSyn	-1.33617		3	GroupMaxSyn	-0.741225
2	GroupMaxSyn	1.35037		2	GroupMaxSyn	1.17921		2	GroupMaxSyn	0.770974		3	GroupMaxSyn	0.0262912		3	GroupMaxSyn	-0.786908
2	GroupMaxSyn	1.09951		2	GroupMaxSyn	0.370374		2	GroupMaxSyn	-0.051318		3	GroupMaxSyn	-0.667381		3	GroupMaxSyn	-1.01676
2	GroupMaxSyn	1.09438		2	GroupMaxSyn	0.638197		2	GroupMaxSyn	-0.331682		3	GroupMaxSyn	1.47948		3	GroupMaxSyn	0.327995
2	GroupMaxSyn	-0.398055		2	GroupMaxSyn	-0.0656344		2	GroupMaxSyn	-0.831041		3	GroupMaxSyn	1.23626		3	GroupMaxSyn	-0.582241
2	GroupMaxSyn	0.255924		2	GroupMaxSyn	-1.09943		2	GroupMaxSyn	-0.88305		3	GroupMaxSyn	0.515996		3	GroupMaxSyn	1.24331
2	GroupMaxSyn	1.86648		2	GroupMaxSyn	-0.0240999		2	GroupMaxSyn	-1.27481		3	GroupMaxSyn	1.36642		3	GroupMaxSyn	-2.02032
2	GroupMaxSyn	0.686501		2	GroupMaxSyn	0.128886		2	GroupMaxSyn	-0.667032		3	GroupMaxSyn	0.48237		3	GroupMaxSyn	0.206784
2	GroupMaxSyn	-3.42095		2	GroupMaxSyn	-1.28027		2	GroupMaxSyn	-1.01175		3	GroupMaxSyn	2.17158		3	GroupMaxSyn	-0.713645
2	GroupMaxSyn	0.249127		2	GroupMaxSyn	-0.900695		2	GroupMaxSyn	-0.886357		3	GroupMaxSyn	0.460772		3	GroupMaxSyn	-1.19214
2	GroupMaxSyn	-0.803466		2	GroupMaxSyn	-1.30899		2	GroupMaxSyn	-1.87533		3	GroupMaxSyn	-0.0535854		3	GroupMaxSyn	-0.973109
2	GroupMaxSyn	2.09872		2	GroupMaxSyn	1.4283		2	GroupMaxSyn	1.36728		3	GroupMaxSyn	-0.101169		3	GroupMaxSyn	-0.762346
2	GroupMaxSyn	1.15239		2	GroupMaxSyn	0.97228		2	GroupMaxSyn	1.48914		3	GroupMaxSyn	2.71341		3	GroupMaxSyn	0.738772
2	GroupMaxSyn	1.71113		2	GroupMaxSyn	1.46963		2	GroupMaxSyn	0.770673		3	GroupMaxSyn	-1.3889		3	GroupMaxSyn	-0.845917
2	GroupMaxSyn	1.52943		2	GroupMaxSyn	2.36089		2	GroupMaxSyn	1.79862		3	GroupMaxSyn	-0.790697		3	GroupMaxSyn	0.433031
2	GroupMaxSyn	0.754013		2	GroupMaxSyn	0.399709		2	GroupMaxSyn	0.537336		3	GroupMaxSyn	-1.41751		3	GroupMaxSyn	0.22839
2	GroupMaxSyn	0.538516		2	GroupMaxSyn	-0.895299		2	GroupMaxSyn	-1.5385		3	GroupMaxSyn	1.18268		3	GroupMaxSyn	-2.17198
2	GroupMaxSyn	-0.213733		2	GroupMaxSyn	0.121903		2	GroupMaxSyn	0.529826		3	GroupMaxSyn	0.199422		3	GroupMaxSyn	-1.34975
2	GroupMaxSyn	1.32087		2	GroupMaxSyn	1.82305		2	GroupMaxSyn	0.249904		3	GroupMaxSyn	0.0943092		3	GroupMaxSyn	-0.0999552
2	GroupMaxSyn	0.720548		2	GroupMaxSyn	0.108957		2	GroupMaxSyn	-1.30261		3	GroupMaxSyn	-0.859347		3	GroupMaxSyn	0.566342
2	GroupMaxSyn	0.665754		2	GroupMaxSyn	0.965673		2	GroupMaxSyn	-0.505393		3	GroupMaxSyn	0.706429		3	GroupMaxSyn	0.241872
2	GroupMaxSyn	0.320106		2	GroupMaxSyn	0.0805319		2	GroupMaxSyn	0.2684		3	GroupMaxSyn	1.0873		3	GroupMaxSyn	-0.212626
2	GroupMaxSyn	1.07842		2	GroupMaxSyn	1.37866		2	GroupMaxSyn	1.05413		3	GroupMaxSyn	1.15009		3	GroupMaxSyn	-1.06063
2	GroupMaxSyn	1.28182		2	GroupMaxSyn	0.503974		2	GroupMaxSyn	1.10423		3	GroupMaxSyn	-0.782163		3	GroupMaxSyn	0.184426
2	GroupMaxSyn	1.12807		2	GroupMaxSyn	1.55112		2	GroupMaxSyn	1.22948		3	GroupMaxSyn	-0.642521		3	GroupMaxSyn	0.612555
2	GroupMaxSyn	0.294455		2	GroupMaxSyn	0.395142		2	GroupMaxSyn	-0.3036		3	GroupMaxSyn	1.4829		3	GroupMaxSyn	0.0643134
2	GroupMaxSyn	1.05768		2	GroupMaxSyn	1.76468		2	GroupMaxSyn	1.08773		3	GroupMaxSyn	-1.16443		3	GroupMaxSyn	-1.49303
2	GroupMaxSyn	-0.49707		2	GroupMaxSyn	-1.31552		2	GroupMaxSyn	-1.37775		3	GroupMaxSyn	-0.00714359		3	GroupMaxSyn	-0.0156945
2	GroupMaxSyn	1.02576		2	GroupMaxSyn	1.34055		2	GroupMaxSyn	0.727294		3	GroupMaxSyn	-0.886506		3	GroupMaxSyn	-0.362721
2	GroupMaxSyn	0.65497		2	GroupMaxSyn	1.19882		2	GroupMaxSyn	0.595526		3	GroupMaxSyn	1.43335		3	GroupMaxSyn	-0.517171
2	GroupMaxSyn	0.0696711		2	GroupMaxSyn	-0.176558		2	GroupMaxSyn	0.365323		3	GroupMaxSyn	-0.0228449		3	GroupMaxSyn	-0.15937
2	GroupAvgNat	0.0250606		2	GroupAvgNat	-0.213056		2	GroupAvgNat	-0.374566		3	GroupMaxSyn	-1.40461		3	GroupMaxSyn	0.54935
2	GroupAvgNat	-0.310935		2	GroupAvgNat	-0.868352		2	GroupAvgNat	-1.1381		3	GroupMaxSyn	-0.747039		3	GroupMaxSyn	0.76544
2	GroupAvgNat	1.11183		2	GroupAvgNat	1.28483		2	GroupAvgNat	1.28508		3	GroupMaxSyn	-0.0903934		3	GroupMaxSyn	-0.66027
2	GroupAvgNat	0.627947		2	GroupAvgNat	0.851812		2	GroupAvgNat	0.343321		3	GroupMaxSyn	-1.86865		3	GroupMaxSyn	0.144193
2	GroupAvgNat	0.151341		2	GroupAvgNat	0.164055		2	GroupAvgNat	-0.144324		3	GroupMaxSyn	2.33526		3	GroupMaxSyn	0.647617
2	GroupAvgNat	0.18706		2	GroupAvgNat	-0.479545		2	GroupAvgNat	-0.52029		3	GroupAvgNat	0.510687		3	GroupAvgNat	-0.555192
2	GroupAvgNat	0.638937		2	GroupAvgNat	0.246172		2	GroupAvgNat	-0.0550761		3	GroupAvgNat	-1.38118		3	GroupAvgNat	0.0550812
2	GroupAvgNat	1.29687		2	GroupAvgNat	-1.10098		2	GroupAvgNat	-1.03443		3	GroupAvgNat	-2.0455		3	GroupAvgNat	-0.59925
2	GroupAvgNat	-0.194327		2	GroupAvgNat	-0.163746		2	GroupAvgNat	-0.157431		3	GroupAvgNat	0.304027		3	GroupAvgNat	0.361917
2	GroupAvgNat	0.40318		2	GroupAvgNat	0.0609592		2	GroupAvgNat	-0.60403		3	GroupAvgNat	0.843242		3	GroupAvgNat	0.879806
2	GroupAvgNat	0.561807		2	GroupAvgNat	-0.46864		2	GroupAvgNat	-0.892865		3	GroupAvgNat	-1.22489		3	GroupAvgNat	-0.26621
2	GroupAvgNat	1.08579		2	GroupAvgNat	0.513476		2	GroupAvgNat	0.641907		3	GroupAvgNat	-0.965675		3	GroupAvgNat	-1.60802
2	GroupAvgNat	-1.02808		2	GroupAvgNat	-0.465012		2	GroupAvgNat	-0.227987		3	GroupAvgNat	0.987002		3	GroupAvgNat	1.44913
2	GroupAvgNat	-1.59435		2	GroupAvgNat	-1.78889		2	GroupAvgNat	-0.875834		3	GroupAvgNat	0.492286		3	GroupAvgNat	1.51279
2	GroupAvgNat	0.624431		2	GroupAvgNat	0.316009		2	GroupAvgNat	0.703415		3	GroupAvgNat	-0.743526		3	GroupAvgNat	-0.400085
2	GroupAvgNat	0.430288		2	GroupAvgNat	-0.445174		2	GroupAvgNat	-1.11585		3	GroupAvgNat	0.522946		3	GroupAvgNat	-0.748796
2	GroupAvgNat	1.44232		2	GroupAvgNat	0.315027		2	GroupAvgNat	-0.254849		3	GroupAvgNat	0.515345		3	GroupAvgNat	0.0590051
2	GroupAvgNat	-0.946001		2	GroupAvgNat	-1.22275		2	GroupAvgNat	-0.62588		3	GroupAvgNat	-0.457045		3	GroupAvgNat	-0.127561
2	GroupAvgNat	-0.462485		2	GroupAvgNat	-0.546003		2	GroupAvgNat	-0.460816		3	GroupAvgNat	-0.504982		3	GroupAvgNat	-0.128133
2	GroupAvgNat	-0.891086		2	GroupAvgNat	0.393429		2	GroupAvgNat	0.735626		3	GroupAvgNat	1.84067		3	GroupAvgNat	-0.491548
2	GroupAvgNat	0.637463		2	GroupAvgNat	0.438699		2	GroupAvgNat	0.494174		3	GroupAvgNat	-0.546272		3	GroupAvgNat	-0.622526
2	GroupAvgNat	-2.02037		2	GroupAvgNat	-3.72009		2	GroupAvgNat	-2.08529		3	GroupAvgNat	-1.01562		3	GroupAvgNat	0.35665
2	GroupAvgNat	0.444961		2	GroupAvgNat	-0.637702		2	GroupAvgNat	-1.04289		3	GroupAvgNat	-1.03713		3	GroupAvgNat	-0.273075
2	GroupAvgNat	-1.0842		2	GroupAvgNat	-0.281767		2	GroupAvgNat	0.125312		3	GroupAvgNat	-0.269588		3	GroupAvgNat	0.162938
2	GroupAvgNat	0.713804		2	GroupAvgNat	0.816876		2	GroupAvgNat	1.32474		3	GroupAvgNat	-0.701932		3	GroupAvgNat	-0.869766
2	GroupAvgNat	0.274819		2	GroupAvgNat	-0.524682		2	GroupAvgNat	-0.851752		3	GroupAvgNat	0.256296		3	GroupAvgNat	0.790966
2	GroupAvgNat	1.70783		2	GroupAvgNat	1.91236		2	GroupAvgNat	1.92988		3	GroupAvgNat	0.324835		3	GroupAvgNat	0.511891
2	GroupAvgNat	0.00506106		2	GroupAvgNat	-0.342201		2	GroupAvgNat	-1.14587		3	GroupAvgNat	0.55375		3	GroupAvgNat	-0.738454
2	GroupAvgNat	-0.754895		2	GroupAvgNat	-0.447125		2	GroupAvgNat	-0.579968		3	GroupAvgNat	1.9289		3	GroupAvgNat	1.15025
2	GroupAvgNat	-0.761189		2	GroupAvgNat	-0.0780486		2	GroupAvgNat	0.614213		3	GroupAvgNat	1.1828		3	GroupAvgNat	2.36094
2	GroupAvgNat	-0.32358		2	GroupAvgNat	-1.82334		2	GroupAvgNat	-1.0196		3	GroupAvgNat	-1.09472		3	GroupAvgNat	0.798614
2	GroupAvgNat	0.317777		2	GroupAvgNat	-1.34714		2	GroupAvgNat	-1.26108		3	GroupAvgNat	1.43641		3	GroupAvgNat	-1.0509
2	GroupAvgNat	-1.9963		2	GroupAvgNat	-1.03115		2	GroupAvgNat	-0.232878		3	GroupAvgNat	-0.538106		3	GroupAvgNat	1.15107
2	GroupAvgNat	-0.443341		2	GroupAvgNat	-0.827537		2	GroupAvgNat	-0.39399		3	GroupAvgNat	-1.56688		3	GroupAvgNat	0.662543
2	GroupAvgNat	-0.815136		2	GroupAvgNat	0.663272		2	GroupAvgNat	0.295801		3	GroupAvgNat	-1.7889		3	GroupAvgNat	-2.09019
2	GroupAvgNat	-0.655103		2	GroupAvgNat	1.19704		2	GroupAvgNat	0.593977		3	GroupAvgNat	-0.243262		3	GroupAvgNat	1.19849
2	GroupAvgSyn	0.407386		2	GroupAvgSyn	-0.0481679		2	GroupAvgSyn	-0.438814		3	GroupAvgNat	0.52053		3	GroupAvgNat	-0.871708
2	GroupAvgSyn	0.516788		2	GroupAvgSyn	1.00207		2	GroupAvgSyn	1.72674		3	GroupAvgNat	0.815375		3	GroupAvgNat	-1.28256
2	GroupAvgSyn	-1.51327		2	GroupAvgSyn	-1.95553		2	GroupAvgSyn	-1.05638		3	GroupAvgNat	0.321168		3	GroupAvgNat	0.272924
2	GroupAvgSyn	0.69618		2	GroupAvgSyn	0.285814		2	GroupAvgSyn	0.0953138		3	GroupAvgNat	-2.7421		3	GroupAvgNat	-1.3984
2	GroupAvgSyn	0.446852		2	GroupAvgSyn	-0.867577		2	GroupAvgSyn	-0.558391		3	GroupAvgNat	-1.37294		3	GroupAvgNat	-1.12628
2	GroupAvgSyn	-1.1398		2	GroupAvgSyn	-1.50734		2	GroupAvgSyn	-1.85625		3	GroupAvgNat	0.94593		3	GroupAvgNat	-1.12259
2	GroupAvgSyn	0.87722		2	GroupAvgSyn	-0.613456		2	GroupAvgSyn	-0.465567		3	GroupAvgNat	-2.42528		3	GroupAvgNat	-0.250216
2	GroupAvgSyn	-1.17756		2	GroupAvgSyn	-1.20607		2	GroupAvgSyn	-0.37016		3	GroupAvgNat	0.568739		3	GroupAvgNat	-1.19494
2	GroupAvgSyn	-0.085747		2	GroupAvgSyn	-0.368104		2	GroupAvgSyn	-1.27513		3	GroupAvgNat	-0.661192		3	GroupAvgNat	0.827657
2	GroupAvgSyn	0.877983		2	GroupAvgSyn	-0.418978		2	GroupAvgSyn	-1.21245		3	GroupAvgSyn	-1.10111		3	GroupAvgSyn	-0.926852
2	GroupAvgSyn	0.673906		2	GroupAvgSyn	-0.496767		2	GroupAvgSyn	-1.14971		3	GroupAvgSyn	1.22237		3	GroupAvgSyn	-1.02701
2	GroupAvgSyn	1.41681		2	GroupAvgSyn	0.936102		2	GroupAvgSyn	0.234933		3	GroupAvgSyn	-1.70683		3	GroupAvgSyn	-0.710894
2	GroupAvgSyn	-0.757145		2	GroupAvgSyn	0.521798		2	GroupAvgSyn	-1.01522		3	GroupAvgSyn	0.710691		3	GroupAvgSyn	0.486463
2	GroupAvgSyn	-0.551677		2	GroupAvgSyn	0.362426		2	GroupAvgSyn	1.20016		3	GroupAvgSyn	0.405913		3	GroupAvgSyn	1.35407
2	GroupAvgSyn	1.61703		2	GroupAvgSyn	0.921161		2	GroupAvgSyn	0.726474		3	GroupAvgSyn	-0.733507		3	GroupAvgSyn	0.0164435
2	GroupAvgSyn	-1.53015		2	GroupAvgSyn	0.360844		2	GroupAvgSyn	0.768719		3	GroupAvgSyn	0.571453		3	GroupAvgSyn	-0.741226
2	GroupAvgSyn	-0.392115		2	GroupAvgSyn	-1.79466		2	GroupAvgSyn	-0.62878		3	GroupAvgSyn	-0.903392		3	GroupAvgSyn	1.1644
2	GroupAvgSyn	1.00857		2	GroupAvgSyn	-0.445369		2	GroupAvgSyn	0.00585646		3	GroupAvgSyn	-0.00709712		3	GroupAvgSyn	0.310134
2	GroupAvgSyn	-0.222037		2	GroupAvgSyn	-0.714799		2	GroupAvgSyn	-1.46404		3	GroupAvgSyn	-1.01709		3	GroupAvgSyn	-0.842275
2	GroupAvgSyn	-2.29828		2	GroupAvgSyn	-0.909316		2	GroupAvgSyn	-0.830285		3	GroupAvgSyn	-0.772126		3	GroupAvgSyn	-0.666613
2	GroupAvgSyn	-0.733856		2	GroupAvgSyn	-0.959657		2	GroupAvgSyn	-1.0553		3	GroupAvgSyn	0.734265		3	GroupAvgSyn	0.285496
2	GroupAvgSyn	-0.310818		2	GroupAvgSyn	-2.32578		2	GroupAvgSyn	-2.69155		3	GroupAvgSyn	-0.184184		3	GroupAvgSyn	-0.376054
2	GroupAvgSyn	1.17875		2	GroupAvgSyn	-1.00197		2	GroupAvgSyn	-0.870285		3	GroupAvgSyn	0.377063		3	GroupAvgSyn	2.75848
2	GroupAvgSyn	-0.0156283		2	GroupAvgSyn	-0.610114		2	GroupAvgSyn	-0.807641		3	GroupAvgSyn	0.754555		3	GroupAvgSyn	1.14325
2	GroupAvgSyn	-1.16405		2	GroupAvgSyn	-0.960657		2	GroupAvgSyn	-0.369459		3	GroupAvgSyn	0.955779		3	GroupAvgSyn	0.0942241
2	GroupAvgSyn	0.00440058		2	GroupAvgSyn	0.618959		2	GroupAvgSyn	-0.628601		3	GroupAvgSyn	-0.41278		3	GroupAvgSyn	0.194653
2	GroupAvgSyn	0.0135794		2	GroupAvgSyn	-0.405909		2	GroupAvgSyn	-0.178147		3	GroupAvgSyn	-0.312717		3	GroupAvgSyn	0.988178
2	GroupAvgSyn	1.38964		2	GroupAvgSyn	0.328598		2	GroupAvgSyn	-0.0997897		3	GroupAvgSyn	0.747763		3	GroupAvgSyn	1.60219
2	GroupAvgSyn	-0.546154		2	GroupAvgSyn	-0.493481		2	GroupAvgSyn	-0.699586		3	GroupAvgSyn	0.144027		3	GroupAvgSyn	-0.424551
2	GroupAvgSyn	-0.217079		2	GroupAvgSyn	-1.77892		2	GroupAvgSyn	-1.85342		3	GroupAvgSyn	1.84871		3	GroupAvgSyn	-1.04001
2	GroupAvgSyn	-1.9429		2	GroupAvgSyn	-1.1217		2	GroupAvgSyn	0.0129552		3	GroupAvgSyn	-0.633165		3	GroupAvgSyn	0.986545
2	GroupAvgSyn	-1.71718		2	GroupAvgSyn	-0.912722		2	GroupAvgSyn	0.324997		3	GroupAvgSyn	-0.792221		3	GroupAvgSyn	-1.00289
2	GroupAvgSyn	0.465258		2	GroupAvgSyn	-1.21348		2	GroupAvgSyn	-0.275687		3	GroupAvgSyn	-0.131435		3	GroupAvgSyn	0.0668695
2	GroupAvgSyn	-0.814116		2	GroupAvgSyn	-1.40175		2	GroupAvgSyn	-1.49215		3	GroupAvgSyn	-0.408424		3	GroupAvgSyn	-0.570922
2	GroupAvgSyn	0.545538		2	GroupAvgSyn	-0.349983		2	GroupAvgSyn	-0.822048		3	GroupAvgSyn	-0.226471		3	GroupAvgSyn	0.122281
2	GroupAvgSyn	-0.541656		2	GroupAvgSyn	-1.4729		2	GroupAvgSyn	-1.0271		3	GroupAvgSyn	-0.534754		3	GroupAvgSyn	-0.332441
2	GroupAvgSyn	-0.683771		2	GroupAvgSyn	0.468151		2	GroupAvgSyn	1.267		3	GroupAvgSyn	-0.2315		3	GroupAvgSyn	1.71912
2	GroupAvgSyn	-0.00848118		2	GroupAvgSyn	-1.23503		2	GroupAvgSyn	-1.33605		3	GroupAvgSyn	-0.050891		3	GroupAvgSyn	-0.239135
2	GroupAvgSyn	1.09537		2	GroupAvgSyn	0.742942		2	GroupAvgSyn	-0.163978		3	GroupAvgSyn	2.34778		3	GroupAvgSyn	0.144804
3	GroupMaxNat	-0.0580569		3	GroupMaxNat	-0.35425		3	GroupMaxNat	-0.869063		3	GroupAvgSyn	-0.653637		3	GroupAvgSyn	-0.272814
3	GroupMaxNat	1.27061		3	GroupMaxNat	0.782092		3	GroupMaxNat	0.27971		3	GroupAvgSyn	-1.12722		3	GroupAvgSyn	-0.636443
3	GroupMaxNat	1.69699		3	GroupMaxNat	2.69999		3	GroupMaxNat	1.10497		3	GroupAvgSyn	0.629626		3	GroupAvgSyn	-0.752878
3	GroupMaxNat	0.142903		3	GroupMaxNat	0.0592405		3	GroupMaxNat	-0.2445		3	GroupAvgSyn	-0.982249		3	GroupAvgSyn	-1.5269
3	GroupMaxNat	0.25636		3	GroupMaxNat	1.589		3	GroupMaxNat	0.681769		3	GroupAvgSyn	1.31202		3	GroupAvgSyn	-0.829993
3	GroupMaxNat	-0.858337		3	GroupMaxNat	-1.0397		3	GroupMaxNat	-0.03143		3	GroupAvgSyn	1.71988		3	GroupAvgSyn	0.798837
3	GroupMaxNat	-0.439651		3	GroupMaxNat	-0.17794		3	GroupMaxNat	0.346165		3	GroupAvgSyn	-0.85093		3	GroupAvgSyn	-1.60224
3	GroupMaxNat	-0.346936		3	GroupMaxNat	0.676128		3	GroupMaxNat	0.984388		3	GroupAvgSyn	-1.77946		3	GroupAvgSyn	-0.759659
3	GroupMaxNat	0.99747		3	GroupMaxNat	2.08811		3	GroupMaxNat	0.596241		3	GroupAvgSyn	-1.10163		3	GroupAvgSyn	0.774386
3	GroupMaxNat	-0.329289		3	GroupMaxNat	0.249162		3	GroupMaxNat	-0.732072		3	GroupAvgSyn	1.81838		3	GroupAvgSyn	-0.662046
3	GroupMaxNat	1.09935		3	GroupMaxNat	1.89661		3	GroupMaxNat	1.65979		4	GroupMaxNat	-0.712171		4	GroupMaxNat	0.429798
3	GroupMaxNat	1.10192		3	GroupMaxNat	2.13958		3	GroupMaxNat	1.00638		4	GroupMaxNat	0.99941		4	GroupMaxNat	1.32959
3	GroupMaxNat	1.4338		3	GroupMaxNat	0.957218		3	GroupMaxNat	0.737224		4	GroupMaxNat	0.764412		4	GroupMaxNat	0.57675
3	GroupMaxNat	-0.0706472		3	GroupMaxNat	0.869162		3	GroupMaxNat	0.0460028		4	GroupMaxNat	1.5227		4	GroupMaxNat	2.36842
3	GroupMaxNat	1.29145		3	GroupMaxNat	0.76679		3	GroupMaxNat	0.248482		4	GroupMaxNat	1.96819		4	GroupMaxNat	3.99951
3	GroupMaxNat	0.588734		3	GroupMaxNat	0.726761		3	GroupMaxNat	0.43907		4	GroupMaxNat	1.1876		4	GroupMaxNat	1.75867
3	GroupMaxNat	0.392197		3	GroupMaxNat	1.35472		3	GroupMaxNat	1.22476		4	GroupMaxNat	1.20942		4	GroupMaxNat	0.765424
3	GroupMaxNat	0.908606		3	GroupMaxNat	-0.545559		3	GroupMaxNat	-0.0809225		4	GroupMaxNat	1.32688		4	GroupMaxNat	0.182799
3	GroupMaxNat	0.997203		3	GroupMaxNat	1.23591		3	GroupMaxNat	1.04123		4	GroupMaxNat	0.537444		4	GroupMaxNat	0.757058
3	GroupMaxNat	-0.403083		3	GroupMaxNat	0.138934		3	GroupMaxNat	0.402946		4	GroupMaxNat	0.93511		4	GroupMaxNat	0.977628
3	GroupMaxNat	0.960848		3	GroupMaxNat	2.16003		3	GroupMaxNat	1.25183		4	GroupMaxNat	0.638979		4	GroupMaxNat	1.3437
3	GroupMaxNat	-0.0948712		3	GroupMaxNat	0.709144		3	GroupMaxNat	-0.0312521		4	GroupMaxNat	0.456635		4	GroupMaxNat	-0.0222184
3	GroupMaxNat	0.463066		3	GroupMaxNat	1.23492		3	GroupMaxNat	1.10482		4	GroupMaxNat	0.364467		4	GroupMaxNat	-0.829219
3	GroupMaxNat	0.164296		3	GroupMaxNat	0.980434		3	GroupMaxNat	1.19143		4	GroupMaxNat	-1.20364		4	GroupMaxNat	-1.62894
3	GroupMaxNat	-0.588376		3	GroupMaxNat	-0.569418		3	GroupMaxNat	-0.70563		4	GroupMaxNat	0.542854		4	GroupMaxNat	-0.056102
3	GroupMaxNat	0.683813		3	GroupMaxNat	0.918436		3	GroupMaxNat	0.882837		4	GroupMaxNat	-0.0883401		4	GroupMaxNat	-1.21545
3	GroupMaxNat	0.558352		3	GroupMaxNat	0.499557		3	GroupMaxNat	0.0202864		4	GroupMaxNat	0.364737		4	GroupMaxNat	0.930163
3	GroupMaxNat	0.300566		3	GroupMaxNat	1.05575		3	GroupMaxNat	-0.623909		4	GroupMaxNat	0.250706		4	GroupMaxNat	-0.735448
3	GroupMaxNat	-0.216933		3	GroupMaxNat	-0.629329		3	GroupMaxNat	-1.00539		4	GroupMaxNat	0.82184		4	GroupMaxNat	0.193818
3	GroupMaxNat	-0.667642		3	GroupMaxNat	-0.40545		3	GroupMaxNat	-0.30341		4	GroupMaxNat	-0.363308		4	GroupMaxNat	-0.306835
3	GroupMaxNat	-0.169438		3	GroupMaxNat	0.646786		3	GroupMaxNat	0.287192		4	GroupMaxNat	3.2742		4	GroupMaxNat	1.64404
3	GroupMaxNat	-0.841266		3	GroupMaxNat	2.09463		3	GroupMaxNat	1.67937		4	GroupMaxNat	2.3956		4	GroupMaxNat	0.863981
3	GroupMaxNat	0.504341		3	GroupMaxNat	0.585175		3	GroupMaxNat	0.0152634		4	GroupMaxNat	-0.427548		4	GroupMaxNat	-0.266201
3	GroupMaxNat	0.00726476		3	GroupMaxNat	0.786875		3	GroupMaxNat	0.876089		4	GroupMaxNat	2.21458		4	GroupMaxNat	1.62724
3	GroupMaxNat	1.62984		3	GroupMaxNat	1.66796		3	GroupMaxNat	1.26791		4	GroupMaxNat	-0.583842		4	GroupMaxNat	1.11621
3	GroupMaxNat	-0.614987		3	GroupMaxNat	1.92037		3	GroupMaxNat	1.76067		4	GroupMaxNat	1.53639		4	GroupMaxNat	0.375853
3	GroupMaxNat	1.64353		3	GroupMaxNat	1.62122		3	GroupMaxNat	0.659916		4	GroupMaxNat	0.711833		4	GroupMaxNat	0.78672
3	GroupMaxNat	0.5029		3	GroupMaxNat	-0.456448		3	GroupMaxNat	-0.646864		4	GroupMaxNat	-0.0380691		4	GroupMaxNat	0.0619534
3	GroupMaxNat	0.861728		3	GroupMaxNat	0.463165		3	GroupMaxNat	-0.391642		4	GroupMaxNat	0.753219		4	GroupMaxNat	0.769174
3	GroupMaxNat	0.317709		3	GroupMaxNat	0.560813		3	GroupMaxNat	0.324912		4	GroupMaxNat	-0.0221134		4	GroupMaxNat	-0.0175176
3	GroupMaxSyn	-1.18988		3	GroupMaxSyn	-0.188909		3	GroupMaxSyn	-0.379033		4	GroupMaxNat	0.216569		4	GroupMaxNat	0.890232
3	GroupMaxSyn	0.750576		3	GroupMaxSyn	0.909774		3	GroupMaxSyn	0.232042		4	GroupMaxNat	0.915788		4	GroupMaxNat	0.621708
3	GroupMaxSyn	2.04473		3	GroupMaxSyn	1.97305		3	GroupMaxSyn	1.22313		4	GroupMaxSyn	0.214797		4	GroupMaxSyn	0.700085
3	GroupMaxSyn	-1.41973		3	GroupMaxSyn	-0.505767		3	GroupMaxSyn	0.734275		4	GroupMaxSyn	-0.0692163		4	GroupMaxSyn	-0.404392
3	GroupMaxSyn	-0.565493		3	GroupMaxSyn	-0.755221		3	GroupMaxSyn	-0.947719		4	GroupMaxSyn	-0.15002		4	GroupMaxSyn	1.45536
3	GroupMaxSyn	0.114662		3	GroupMaxSyn	0.925285		3	GroupMaxSyn	0.666681		4	GroupMaxSyn	0.0120316		4	GroupMaxSyn	1.06094
3	GroupMaxSyn	-0.23448		3	GroupMaxSyn	-0.531392		3	GroupMaxSyn	-1.31947		4	GroupMaxSyn	0.575549		4	GroupMaxSyn	3.63845
3	GroupMaxSyn	0.358954		3	GroupMaxSyn	2.17216		3	GroupMaxSyn	0.669207		4	GroupMaxSyn	-0.663875		4	GroupMaxSyn	-0.224459
3	GroupMaxSyn	-0.226818		3	GroupMaxSyn	0.0952014		3	GroupMaxSyn	0.94483		4	GroupMaxSyn	3.72177		4	GroupMaxSyn	2.34094
3	GroupMaxSyn	0.631633		3	GroupMaxSyn	1.06321		3	GroupMaxSyn	0.729117		4	GroupMaxSyn	0.874255		4	GroupMaxSyn	-1.87046
3	GroupMaxSyn	1.7641		3	GroupMaxSyn	2.12267		3	GroupMaxSyn	0.127882		4	GroupMaxSyn	0.316563		4	GroupMaxSyn	-0.00584956
3	GroupMaxSyn	-0.815486		3	GroupMaxSyn	-0.64076		3	GroupMaxSyn	-0.724532		4	GroupMaxSyn	0.158981		4	GroupMaxSyn	0.58936
3	GroupMaxSyn	0.683429		3	GroupMaxSyn	1.02734		3	GroupMaxSyn	0.873895		4	GroupMaxSyn	1.41549		4	GroupMaxSyn	-2.28641
3	GroupMaxSyn	1.18589		3	GroupMaxSyn	0.417692		3	GroupMaxSyn	-0.467534		4	GroupMaxSyn	-1.36136		4	GroupMaxSyn	0.111954
3	GroupMaxSyn	-0.735331		3	GroupMaxSyn	-1.389		3	GroupMaxSyn	-1.58045		4	GroupMaxSyn	0.959184		4	GroupMaxSyn	1.55155
3	GroupMaxSyn	0.317752		3	GroupMaxSyn	0.0541038		3	GroupMaxSyn	-0.379515		4	GroupMaxSyn	1.15688		4	GroupMaxSyn	-0.833529
3	GroupMaxSyn	0.977389		3	GroupMaxSyn	2.29893		3	GroupMaxSyn	1.93762		4	GroupMaxSyn	-0.413211		4	GroupMaxSyn	-0.316883
3	GroupMaxSyn	-0.0135872		3	GroupMaxSyn	-0.904282		3	GroupMaxSyn	-1.33779		4	GroupMaxSyn	1.3542		4	GroupMaxSyn	2.09462
3	GroupMaxSyn	-0.676884		3	GroupMaxSyn	-0.837952		3	GroupMaxSyn	-1.15687		4	GroupMaxSyn	-0.413589		4	GroupMaxSyn	0.418549
3	GroupMaxSyn	-1.20122		3	GroupMaxSyn	-1.10119		3	GroupMaxSyn	-2.16875		4	GroupMaxSyn	-0.882186		4	GroupMaxSyn	0.359971
3	GroupMaxSyn	3.00681		3	GroupMaxSyn	2.49224		3	GroupMaxSyn	1.41115		4	GroupMaxSyn	-0.911408		4	GroupMaxSyn	0.563046
3	GroupMaxSyn	-1.19156		3	GroupMaxSyn	-1.39034		3	GroupMaxSyn	-0.830248		4	GroupMaxSyn	2.1819		4	GroupMaxSyn	0.722371
3	GroupMaxSyn	0.963925		3	GroupMaxSyn	1.21179		3	GroupMaxSyn	0.841792		4	GroupMaxSyn	-1.29487		4	GroupMaxSyn	1.79034
3	GroupMaxSyn	1.2698		3	GroupMaxSyn	0.957163		3	GroupMaxSyn	-0.787868		4	GroupMaxSyn	0.762964		4	GroupMaxSyn	1.60017
3	GroupMaxSyn	0.989309		3	GroupMaxSyn	1.25285		3	GroupMaxSyn	0.835561		4	GroupMaxSyn	-0.630832		4	GroupMaxSyn	2.78361
3	GroupMaxSyn	0.131758		3	GroupMaxSyn	1.24831		3	GroupMaxSyn	1.24951		4	GroupMaxSyn	-0.0789835		4	GroupMaxSyn	-0.777195
3	GroupMaxSyn	-1.13793		3	GroupMaxSyn	-0.0153507		3	GroupMaxSyn	-0.279743		4	GroupMaxSyn	2.49193		4	GroupMaxSyn	-0.57354
3	GroupMaxSyn	-0.192592		3	GroupMaxSyn	-0.268754		3	GroupMaxSyn	0.0243878		4	GroupMaxSyn	-0.745904		4	GroupMaxSyn	0.678471
3	GroupMaxSyn	-1.51733		3	GroupMaxSyn	-1.65687		3	GroupMaxSyn	-0.815721		4	GroupMaxSyn	-0.734784		4	GroupMaxSyn	-0.29579
3	GroupMaxSyn	0.749831		3	GroupMaxSyn	1.04646		3	GroupMaxSyn	0.92355		4	GroupMaxSyn	0.892427		4	GroupMaxSyn	1.19252
3	GroupMaxSyn	0.392031		3	GroupMaxSyn	0.232575		3	GroupMaxSyn	-0.483302		4	GroupMaxSyn	0.124052		4	GroupMaxSyn	0.220813
3	GroupMaxSyn	-0.994878		3	GroupMaxSyn	-0.336001		3	GroupMaxSyn	-0.197283		4	GroupMaxSyn	1.99467		4	GroupMaxSyn	0.895487
3	GroupMaxSyn	0.452046		3	GroupMaxSyn	0.455574		3	GroupMaxSyn	-0.567026		4	GroupMaxSyn	-0.754576		4	GroupMaxSyn	-0.666028
3	GroupMaxSyn	0.736392		3	GroupMaxSyn	1.46557		3	GroupMaxSyn	1.31583		4	GroupMaxSyn	0.338827		4	GroupMaxSyn	-0.231502
3	GroupMaxSyn	-1.32106		3	GroupMaxSyn	0.0750079		3	GroupMaxSyn	0.102698		4	GroupAvgNat	-0.0566343		4	GroupAvgNat	0.0849828
3	GroupMaxSyn	0.381657		3	GroupMaxSyn	-1.15297		3	GroupMaxSyn	-1.15084		4	GroupAvgNat	0.122633		4	GroupAvgNat	0.659825
3	GroupMaxSyn	-1.94028		3	GroupMaxSyn	-1.34352		3	GroupMaxSyn	-1.3077		4	GroupAvgNat	2.31408		4	GroupAvgNat	1.21609
3	GroupMaxSyn	-0.78815		3	GroupMaxSyn	-1.58017		3	GroupMaxSyn	-1.13562		4	GroupAvgNat	0.976269		4	GroupAvgNat	-0.304007
3	GroupMaxSyn	-2.43484		3	GroupMaxSyn	-1.31499		3	GroupMaxSyn	-1.58962		4	GroupAvgNat	0.280171		4	GroupAvgNat	-0.544075
3	GroupMaxSyn	0.583428		3	GroupMaxSyn	1.17191		3	GroupMaxSyn	1.55871		4	GroupAvgNat	1.25847		4	GroupAvgNat	0.680329
3	GroupAvgNat	0.933471		3	GroupAvgNat	0.730662		3	GroupAvgNat	0.530172		4	GroupAvgNat	-0.857363		4	GroupAvgNat	1.06446
3	GroupAvgNat	-0.779985		3	GroupAvgNat	-0.785439		3	GroupAvgNat	-0.977629		4	GroupAvgNat	0.207215		4	GroupAvgNat	-0.105799
3	GroupAvgNat	-0.177672		3	GroupAvgNat	-0.820088		3	GroupAvgNat	-0.980052		4	GroupAvgNat	-0.304364		4	GroupAvgNat	-0.148694
3	GroupAvgNat	1.14473		3	GroupAvgNat	0.575279		3	GroupAvgNat	-0.598655		4	GroupAvgNat	0.246287		4	GroupAvgNat	0.232761
3	GroupAvgNat	1.61278		3	GroupAvgNat	0.174871		3	GroupAvgNat	-0.354762		4	GroupAvgNat	-1.31541		4	GroupAvgNat	-0.112549
3	GroupAvgNat	0.417746		3	GroupAvgNat	-0.566255		3	GroupAvgNat	-1.48432		4	GroupAvgNat	2.13475		4	GroupAvgNat	1.76372
3	GroupAvgNat	-0.0402212		3	GroupAvgNat	0.346025		3	GroupAvgNat	0.327322		4	GroupAvgNat	-0.0545385		4	GroupAvgNat	1.17456
3	GroupAvgNat	-0.180622		3	GroupAvgNat	-2.20076		3	GroupAvgNat	-1.46833		4	GroupAvgNat	-0.16485		4	GroupAvgNat	-0.0458864
3	GroupAvgNat	-0.163958		3	GroupAvgNat	-0.929192		3	GroupAvgNat	0.196579		4	GroupAvgNat	1.93038		4	GroupAvgNat	1.10859
3	GroupAvgNat	-0.825948		3	GroupAvgNat	-1.38007		3	GroupAvgNat	-1.52802		4	GroupAvgNat	0.86985		4	GroupAvgNat	1.15676
3	GroupAvgNat	-0.744416		3	GroupAvgNat	0.194663		3	GroupAvgNat	0.0358457		4	GroupAvgNat	-1.06694		4	GroupAvgNat	-1.32338
3	GroupAvgNat	0.543967		3	GroupAvgNat	0.388946		3	GroupAvgNat	0.763122		4	GroupAvgNat	-1.67026		4	GroupAvgNat	-0.644625
3	GroupAvgNat	-1.21785		3	GroupAvgNat	-1.31353		3	GroupAvgNat	-0.75893		4	GroupAvgNat	0.562836		4	GroupAvgNat	-1.57467
3	GroupAvgNat	-0.44221		3	GroupAvgNat	0.0221761		3	GroupAvgNat	-0.294319		4	GroupAvgNat	0.044037		4	GroupAvgNat	-0.760765
3	GroupAvgNat	0.311329		3	GroupAvgNat	0.657472		3	GroupAvgNat	0.175044		4	GroupAvgNat	0.444781		4	GroupAvgNat	0.731126
3	GroupAvgNat	1.1531		3	GroupAvgNat	-0.0742077		3	GroupAvgNat	-0.238695		4	GroupAvgNat	-0.781244		4	GroupAvgNat	0.423296
3	GroupAvgNat	-1.33309		3	GroupAvgNat	-2.02884		3	GroupAvgNat	-1.28956		4	GroupAvgNat	-1.30229		4	GroupAvgNat	-0.300042
3	GroupAvgNat	-2.17696		3	GroupAvgNat	-1.35398		3	GroupAvgNat	-0.938944		4	GroupAvgNat	1.46856		4	GroupAvgNat	0.85983
3	GroupAvgNat	-0.861451		3	GroupAvgNat	-1.23104		3	GroupAvgNat	0.0372612		4	GroupAvgNat	-0.432889		4	GroupAvgNat	-1.80281
3	GroupAvgNat	-0.965874		3	GroupAvgNat	-0.840089		3	GroupAvgNat	-0.511451		4	GroupAvgNat	-0.901259		4	GroupAvgNat	-0.472462
3	GroupAvgNat	0.949895		3	GroupAvgNat	-0.290346		3	GroupAvgNat	0.692911		4	GroupAvgNat	0.428458		4	GroupAvgNat	0.578997
3	GroupAvgNat	0.174514		3	GroupAvgNat	-0.2983		3	GroupAvgNat	-0.949338		4	GroupAvgNat	-0.863152		4	GroupAvgNat	-0.285512
3	GroupAvgNat	-1.04359		3	GroupAvgNat	-0.507008		3	GroupAvgNat	0.550571		4	GroupAvgNat	-0.355712		4	GroupAvgNat	-1.36907
3	GroupAvgNat	-0.355043		3	GroupAvgNat	-0.180958		3	GroupAvgNat	0.184841		4	GroupAvgNat	-0.286321		4	GroupAvgNat	0.150943
3	GroupAvgNat	0.132214		3	GroupAvgNat	-1.30826		3	GroupAvgNat	-0.891432		4	GroupAvgNat	1.73921		4	GroupAvgNat	0.356805
3	GroupAvgNat	-0.359425		3	GroupAvgNat	-1.16095		3	GroupAvgNat	-0.741004		4	GroupAvgNat	0.596624		4	GroupAvgNat	0.428851
3	GroupAvgNat	-0.127761		3	GroupAvgNat	0.586463		3	GroupAvgNat	1.20361		4	GroupAvgSyn	-0.255381		4	GroupAvgSyn	0.254761
3	GroupAvgNat	0.740338		3	GroupAvgNat	0.263638		3	GroupAvgNat	-0.244232		4	GroupAvgSyn	0.478991		4	GroupAvgSyn	-0.401052
3	GroupAvgNat	0.377286		3	GroupAvgNat	-1.34477		3	GroupAvgNat	-1.4552		4	GroupAvgSyn	-1.24297		4	GroupAvgSyn	-1.01215
3	GroupAvgNat	1.52607		3	GroupAvgNat	-0.492888		3	GroupAvgNat	-0.747372		4	GroupAvgSyn	-1.04581		4	GroupAvgSyn	0.778838
3	GroupAvgNat	1.33231		3	GroupAvgNat	0.514248		3	GroupAvgNat	-0.448166		4	GroupAvgSyn	0.242629		4	GroupAvgSyn	-0.425547
3	GroupAvgNat	-2.66002		3	GroupAvgNat	0.165953		3	GroupAvgNat	0.939078		4	GroupAvgSyn	-0.998422		4	GroupAvgSyn	-0.00877713
3	GroupAvgNat	-0.683519		3	GroupAvgNat	-1.16504		3	GroupAvgNat	-0.147945		4	GroupAvgSyn	0.00430151		4	GroupAvgSyn	0.216622
3	GroupAvgNat	-0.699954		3	GroupAvgNat	-0.679996		3	GroupAvgNat	0.3324		4	GroupAvgSyn	0.718154		4	GroupAvgSyn	0.267443
3	GroupAvgNat	0.439862		3	GroupAvgNat	-1.48857		3	GroupAvgNat	-2.05697		4	GroupAvgSyn	0.29908		4	GroupAvgSyn	-0.371885
3	GroupAvgNat	0.794561		3	GroupAvgNat	-0.926685		3	GroupAvgNat	-0.754926		4	GroupAvgSyn	-1.01601		4	GroupAvgSyn	-0.913037
3	GroupAvgNat	0.0353251		3	GroupAvgNat	0.234568		3	GroupAvgNat	-0.203973		4	GroupAvgSyn	-0.627629		4	GroupAvgSyn	-0.0698742
3	GroupAvgNat	-0.576087		3	GroupAvgNat	-1.42291		3	GroupAvgNat	-1.33805		4	GroupAvgSyn	0.0986426		4	GroupAvgSyn	0.839632
3	GroupAvgNat	-0.0063591		3	GroupAvgNat	-0.255141		3	GroupAvgNat	-0.645506		4	GroupAvgSyn	-0.187085		4	GroupAvgSyn	0.403984
3	GroupAvgNat	-0.822316		3	GroupAvgNat	-1.56839		3	GroupAvgNat	-0.119252		4	GroupAvgSyn	-0.791594		4	GroupAvgSyn	-0.636819
3	GroupAvgSyn	0.401208		3	GroupAvgSyn	-0.43755		3	GroupAvgSyn	-0.541365		4	GroupAvgSyn	0.141378		4	GroupAvgSyn	-0.795878
3	GroupAvgSyn	0.622059		3	GroupAvgSyn	1.50885		3	GroupAvgSyn	0.214442		4	GroupAvgSyn	-0.806943		4	GroupAvgSyn	-0.908868
3	GroupAvgSyn	-1.78368		3	GroupAvgSyn	-0.876305		3	GroupAvgSyn	-0.707012		4	GroupAvgSyn	-1.25453		4	GroupAvgSyn	-1.10231
3	GroupAvgSyn	0.128158		3	GroupAvgSyn	0.4323		3	GroupAvgSyn	0.569691		4	GroupAvgSyn	0.404361		4	GroupAvgSyn	0.404109
3	GroupAvgSyn	0.687704		3	GroupAvgSyn	0.469354		3	GroupAvgSyn	0.741045		4	GroupAvgSyn	-1.24108		4	GroupAvgSyn	-1.23483
3	GroupAvgSyn	1.34268		3	GroupAvgSyn	-0.0588947		3	GroupAvgSyn	-0.457101		4	GroupAvgSyn	-0.217709		4	GroupAvgSyn	-0.521435
3	GroupAvgSyn	1.65762		3	GroupAvgSyn	-0.590002		3	GroupAvgSyn	-1.68173		4	GroupAvgSyn	-1.34875		4	GroupAvgSyn	0.894213
3	GroupAvgSyn	-1.32129		3	GroupAvgSyn	-0.936686		3	GroupAvgSyn	-1.15791		4	GroupAvgSyn	-0.440855		4	GroupAvgSyn	-1.00664
3	GroupAvgSyn	-0.831601		3	GroupAvgSyn	0.199622		3	GroupAvgSyn	-0.755867		4	GroupAvgSyn	-0.498964		4	GroupAvgSyn	-1.05107
3	GroupAvgSyn	-0.0679309		3	GroupAvgSyn	-1.48822		3	GroupAvgSyn	-1.05707		4	GroupAvgSyn	0.0131655		4	GroupAvgSyn	-0.366132
3	GroupAvgSyn	1.26114		3	GroupAvgSyn	-0.76968		3	GroupAvgSyn	-0.60799		4	GroupAvgSyn	-2.33423		4	GroupAvgSyn	-1.51362
3	GroupAvgSyn	0.703595		3	GroupAvgSyn	0.28956		3	GroupAvgSyn	0.848307		4	GroupAvgSyn	-0.404337		4	GroupAvgSyn	-0.0602871
3	GroupAvgSyn	-1.96485		3	GroupAvgSyn	-0.543971		3	GroupAvgSyn	-1.13112		4	GroupAvgSyn	-0.282807		4	GroupAvgSyn	0.142974
3	GroupAvgSyn	-1.05503		3	GroupAvgSyn	-0.863961		3	GroupAvgSyn	-0.186017		4	GroupAvgSyn	0.67526		4	GroupAvgSyn	0.0390344
3	GroupAvgSyn	0.743757		3	GroupAvgSyn	0.297871		3	GroupAvgSyn	0.532883		4	GroupAvgSyn	0.836294		4	GroupAvgSyn	0.584606
3	GroupAvgSyn	-1.53303		3	GroupAvgSyn	0.838364		3	GroupAvgSyn	0.534097		4	GroupAvgSyn	0.35173		4	GroupAvgSyn	0.931773
3	GroupAvgSyn	0.130155		3	GroupAvgSyn	-0.646882		3	GroupAvgSyn	-0.897592		4	GroupAvgSyn	-1.3486		4	GroupAvgSyn	-1.79588
3	GroupAvgSyn	-0.341699		3	GroupAvgSyn	-0.947354		3	GroupAvgSyn	-0.835524		4	GroupAvgSyn	0.252826		4	GroupAvgSyn	-0.67817
3	GroupAvgSyn	-0.783523		3	GroupAvgSyn	-0.0237194		3	GroupAvgSyn	0.337289		5	GroupMaxNat	1.3954		5	GroupMaxNat	0.128224
3	GroupAvgSyn	0.56986		3	GroupAvgSyn	0.382265		3	GroupAvgSyn	-0.0249584		5	GroupMaxNat	-0.591269		5	GroupMaxNat	-0.82534
3	GroupAvgSyn	0.386048		3	GroupAvgSyn	1.69864		3	GroupAvgSyn	1.53773		5	GroupMaxNat	1.63598		5	GroupMaxNat	0.323463
3	GroupAvgSyn	-0.353956		3	GroupAvgSyn	-0.250257		3	GroupAvgSyn	0.244033		5	GroupMaxNat	1.96092		5	GroupMaxNat	0.81321
3	GroupAvgSyn	0.460729		3	GroupAvgSyn	-0.228326		3	GroupAvgSyn	-0.528977		5	GroupMaxNat	0.282499		5	GroupMaxNat	1.75005
3	GroupAvgSyn	-0.730471		3	GroupAvgSyn	-1.35505		3	GroupAvgSyn	-1.18709		5	GroupMaxNat	0.0082498		5	GroupMaxNat	-0.405466
3	GroupAvgSyn	0.395279		3	GroupAvgSyn	0.63355		3	GroupAvgSyn	-1.20842		5	GroupMaxNat	1.77543		5	GroupMaxNat	0.861491
3	GroupAvgSyn	-0.362525		3	GroupAvgSyn	0.558832		3	GroupAvgSyn	0.841436		5	GroupMaxNat	1.14472		5	GroupMaxNat	-0.275491
3	GroupAvgSyn	0.439738		3	GroupAvgSyn	-0.123744		3	GroupAvgSyn	0.0386396		5	GroupMaxNat	0.997086		5	GroupMaxNat	0.659711
3	GroupAvgSyn	-0.518142		3	GroupAvgSyn	-1.36029		3	GroupAvgSyn	-0.161416		5	GroupMaxNat	-0.479891		5	GroupMaxNat	-0.250309
3	GroupAvgSyn	0.768687		3	GroupAvgSyn	-1.10149		3	GroupAvgSyn	-1.29878		5	GroupMaxNat	1.72404		5	GroupMaxNat	0.243562
3	GroupAvgSyn	-0.255796		3	GroupAvgSyn	1.10689		3	GroupAvgSyn	1.84509		5	GroupMaxNat	0.000940097		5	GroupMaxNat	0.949075
3	GroupAvgSyn	-0.0889105		3	GroupAvgSyn	0.414723		3	GroupAvgSyn	0.245502		5	GroupMaxNat	2.1809		5	GroupMaxNat	0.337112
3	GroupAvgSyn	-0.456533		3	GroupAvgSyn	-0.296212		3	GroupAvgSyn	-1.14071		5	GroupMaxNat	0.825696		5	GroupMaxNat	0.137515
3	GroupAvgSyn	1.25636		3	GroupAvgSyn	-0.101995		3	GroupAvgSyn	-0.925279		5	GroupMaxNat	1.66957		5	GroupMaxNat	0.344822
3	GroupAvgSyn	1.66893		3	GroupAvgSyn	-0.587788		3	GroupAvgSyn	-0.789329		5	GroupMaxNat	0.212723		5	GroupMaxNat	2.38157
3	GroupAvgSyn	-0.337835		3	GroupAvgSyn	0.0890079		3	GroupAvgSyn	1.12831		5	GroupMaxNat	-0.0622531		5	GroupMaxNat	0.540934
3	GroupAvgSyn	0.342161		3	GroupAvgSyn	0.588177		3	GroupAvgSyn	1.07879		5	GroupMaxNat	-0.0996937		5	GroupMaxNat	-0.401219
3	GroupAvgSyn	0.729696		3	GroupAvgSyn	-1.88523		3	GroupAvgSyn	-0.970325		5	GroupMaxNat	0.304152		5	GroupMaxNat	1.27317
3	GroupAvgSyn	-3.17238		3	GroupAvgSyn	-1.87376		3	GroupAvgSyn	-1.59376		5	GroupMaxNat	0.588676		5	GroupMaxNat	0.113849
3	GroupAvgSyn	-0.189701		3	GroupAvgSyn	0.00434039		3	GroupAvgSyn	-1.15225		5	GroupMaxNat	0.991757		5	GroupMaxNat	0.489043
3	GroupAvgSyn	1.80841		3	GroupAvgSyn	1.85278		3	GroupAvgSyn	1.41885		5	GroupMaxNat	-0.290935		5	GroupMaxNat	0.0127628
4	GroupMaxNat	-1.21908		4	GroupMaxNat	0.668087		4	GroupMaxNat	0.87902		5	GroupMaxNat	0.553742		5	GroupMaxNat	0.968611
4	GroupMaxNat	1.9346		4	GroupMaxNat	2.14516		4	GroupMaxNat	1.95377		5	GroupMaxNat	-2.37301		5	GroupMaxNat	0.658783
4	GroupMaxNat	1.20236		4	GroupMaxNat	0.933571		4	GroupMaxNat	-0.0318613		5	GroupMaxNat	2.00877		5	GroupMaxNat	-0.84268
4	GroupMaxNat	0.64053		4	GroupMaxNat	0.562252		4	GroupMaxNat	1.28103		5	GroupMaxNat	0.420348		5	GroupMaxNat	0.351314
4	GroupMaxNat	1.18696		4	GroupMaxNat	1.54156		4	GroupMaxNat	3.68149		5	GroupMaxNat	0.195087		5	GroupMaxNat	-0.0564183
4	GroupMaxNat	1.13342		4	GroupMaxNat	1.41985		4	GroupMaxNat	1.98083		5	GroupMaxNat	1.64937		5	GroupMaxNat	-0.868245
4	GroupMaxNat	-0.0856903		4	GroupMaxNat	0.576252		4	GroupMaxNat	1.1855		5	GroupMaxNat	-0.797138		5	GroupMaxNat	-0.335238
4	GroupMaxNat	0.744872		4	GroupMaxNat	1.68031		4	GroupMaxNat	1.67625		5	GroupMaxNat	0.908092		5	GroupMaxNat	0.187591
4	GroupMaxNat	2.84581		4	GroupMaxNat	2.02421		4	GroupMaxNat	1.33961		5	GroupMaxNat	1.64206		5	GroupMaxNat	-0.759678
4	GroupMaxNat	0.982872		4	GroupMaxNat	0.47624		4	GroupMaxNat	-0.415183		5	GroupMaxNat	1.10637		5	GroupMaxNat	1.58469
4	GroupMaxNat	0.507361		4	GroupMaxNat	1.11017		4	GroupMaxNat	1.2796		5	GroupMaxNat	1.06595		5	GroupMaxNat	0.760437
4	GroupMaxNat	0.371153		4	GroupMaxNat	1.99187		4	GroupMaxNat	0.184678		5	GroupMaxNat	-1.12604		5	GroupMaxNat	1.92101
4	GroupMaxNat	-0.703597		4	GroupMaxNat	-0.72582		4	GroupMaxNat	-0.10482		5	GroupMaxNat	0.622817		5	GroupMaxNat	-0.054792
4	GroupMaxNat	0.577976		4	GroupMaxNat	0.431314		4	GroupMaxNat	-1.04789		5	GroupMaxNat	1.54752		5	GroupMaxNat	1.53129
4	GroupMaxNat	0.925636		4	GroupMaxNat	1.61847		4	GroupMaxNat	-0.423967		5	GroupMaxNat	0.393787		5	GroupMaxNat	1.04671
4	GroupMaxNat	0.0766402		4	GroupMaxNat	0.442831		4	GroupMaxNat	-0.309874		5	GroupMaxNat	0.885333		5	GroupMaxNat	0.564701
4	GroupMaxNat	0.59409		4	GroupMaxNat	0.813094		4	GroupMaxNat	1.09092		5	GroupMaxNat	-0.661846		5	GroupMaxNat	-1.00412
4	GroupMaxNat	1.04111		4	GroupMaxNat	-0.420979		4	GroupMaxNat	-0.590897		5	GroupMaxNat	1.88278		5	GroupMaxNat	1.01935
4	GroupMaxNat	1.17659		4	GroupMaxNat	1.73923		4	GroupMaxNat	0.870169		5	GroupMaxSyn	-0.837595		5	GroupMaxSyn	0.441108
4	GroupMaxNat	0.58194		4	GroupMaxNat	0.59032		4	GroupMaxNat	-1.00235		5	GroupMaxSyn	2.83647		5	GroupMaxSyn	2.11852
4	GroupMaxNat	2.13491		4	GroupMaxNat	1.77308		4	GroupMaxNat	2.27569		5	GroupMaxSyn	-0.463918		5	GroupMaxSyn	-0.661203
4	GroupMaxNat	2.39971		4	GroupMaxNat	2.15942		4	GroupMaxNat	0.941633		5	GroupMaxSyn	1.59724		5	GroupMaxSyn	2.09933
4	GroupMaxNat	-0.272048		4	GroupMaxNat	-0.401861		4	GroupMaxNat	-0.438141		5	GroupMaxSyn	0.530887		5	GroupMaxSyn	0.885933
4	GroupMaxNat	2.04755		4	GroupMaxNat	1.47491		4	GroupMaxNat	2.02132		5	GroupMaxSyn	0.56607		5	GroupMaxSyn	0.775025
4	GroupMaxNat	1.57058		4	GroupMaxNat	0.16525		4	GroupMaxNat	1.67304		5	GroupMaxSyn	0.198802		5	GroupMaxSyn	-0.879085
4	GroupMaxNat	1.48108		4	GroupMaxNat	1.48535		4	GroupMaxNat	0.593625		5	GroupMaxSyn	0.656054		5	GroupMaxSyn	0.0689114
4	GroupMaxNat	0.0885283		4	GroupMaxNat	-0.0479302		4	GroupMaxNat	1.10168		5	GroupMaxSyn	1.35025		5	GroupMaxSyn	-0.433399
4	GroupMaxNat	0.365123		4	GroupMaxNat	1.38651		4	GroupMaxNat	0.397652		5	GroupMaxSyn	-0.106531		5	GroupMaxSyn	0.375375
4	GroupMaxNat	0.879331		4	GroupMaxNat	2.06128		4	GroupMaxNat	3.00692		5	GroupMaxSyn	1.29948		5	GroupMaxSyn	1.08514
4	GroupMaxNat	1.81056		4	GroupMaxNat	-0.055279		4	GroupMaxNat	-1.50251		5	GroupMaxSyn	0.49266		5	GroupMaxSyn	-0.420876
4	GroupMaxNat	-0.954551		4	GroupMaxNat	-0.409725		4	GroupMaxNat	0.215549		5	GroupMaxSyn	1.10472		5	GroupMaxSyn	2.22118
4	GroupMaxNat	1.11958		4	GroupMaxNat	1.15607		4	GroupMaxNat	0.821981		5	GroupMaxSyn	1.54563		5	GroupMaxSyn	1.56038
4	GroupMaxSyn	0.758458		4	GroupMaxSyn	0.226324		4	GroupMaxSyn	0.100758		5	GroupMaxSyn	0.556683		5	GroupMaxSyn	-0.85705
4	GroupMaxSyn	0.522835		4	GroupMaxSyn	0.19374		4	GroupMaxSyn	-0.674469		5	GroupMaxSyn	-0.753773		5	GroupMaxSyn	-0.150252
4	GroupMaxSyn	1.10682		4	GroupMaxSyn	0.0462933		4	GroupMaxSyn	0.228775		5	GroupMaxSyn	-0.783075		5	GroupMaxSyn	0.108151
4	GroupMaxSyn	0.997363		4	GroupMaxSyn	0.812878		4	GroupMaxSyn	-0.735008		5	GroupMaxSyn	1.90287		5	GroupMaxSyn	0.381536
4	GroupMaxSyn	0.496929		4	GroupMaxSyn	0.0265789		4	GroupMaxSyn	-0.104896		5	GroupMaxSyn	-1.35175		5	GroupMaxSyn	0.193132
4	GroupMaxSyn	0.621031		4	GroupMaxSyn	-0.103534		4	GroupMaxSyn	-0.410241		5	GroupMaxSyn	-0.897822		5	GroupMaxSyn	-0.656488
4	GroupMaxSyn	1.41658		4	GroupMaxSyn	1.86451		4	GroupMaxSyn	2.11171		5	GroupMaxSyn	2.08808		5	GroupMaxSyn	-0.461318
4	GroupMaxSyn	1.59915		4	GroupMaxSyn	0.420371		4	GroupMaxSyn	-1.18784		5	GroupMaxSyn	-0.268102		5	GroupMaxSyn	-0.242979
4	GroupMaxSyn	0.0688421		4	GroupMaxSyn	-0.286694		4	GroupMaxSyn	-0.794975		5	GroupMaxSyn	-0.735444		5	GroupMaxSyn	0.377799
4	GroupMaxSyn	1.26934		4	GroupMaxSyn	1.29619		4	GroupMaxSyn	0.0765994		5	GroupMaxSyn	1.11807		5	GroupMaxSyn	0.215649
4	GroupMaxSyn	1.80369		4	GroupMaxSyn	0.0428543		4	GroupMaxSyn	-0.712877		5	GroupMaxSyn	1.36117		5	GroupMaxSyn	0.00364667
4	GroupMaxSyn	0.0222324		4	GroupMaxSyn	-0.987347		4	GroupMaxSyn	-1.23365		5	GroupMaxSyn	-0.0261697		5	GroupMaxSyn	0.492771
4	GroupMaxSyn	-0.448429		4	GroupMaxSyn	0.325864		4	GroupMaxSyn	0.469205		5	GroupMaxSyn	1.32523		5	GroupMaxSyn	-0.45697
4	GroupMaxSyn	0.952111		4	GroupMaxSyn	0.838902		4	GroupMaxSyn	-1.64988		5	GroupMaxSyn	1.62702		5	GroupMaxSyn	2.24996
4	GroupMaxSyn	0.718389		4	GroupMaxSyn	-0.1975		4	GroupMaxSyn	-1.21645		5	GroupMaxSyn	0.168997		5	GroupMaxSyn	-0.622826
4	GroupMaxSyn	0.735924		4	GroupMaxSyn	0.693434		4	GroupMaxSyn	1.00741		5	GroupMaxSyn	1.01176		5	GroupMaxSyn	0.161653
4	GroupMaxSyn	-0.800454		4	GroupMaxSyn	-0.567412		4	GroupMaxSyn	-0.546712		5	GroupMaxSyn	-1.02374		5	GroupMaxSyn	-0.849553
4	GroupMaxSyn	-0.0899466		4	GroupMaxSyn	-0.602845		4	GroupMaxSyn	-0.941532		5	GroupMaxSyn	1.23615		5	GroupMaxSyn	0.34475
4	GroupMaxSyn	-1.21792		4	GroupMaxSyn	-1.41831		4	GroupMaxSyn	-1.05969		5	GroupMaxSyn	0.440666		5	GroupMaxSyn	0.0575494
4	GroupMaxSyn	1.87969		4	GroupMaxSyn	1.78822		4	GroupMaxSyn	1.05054		5	GroupMaxSyn	0.503975		5	GroupMaxSyn	0.563801
4	GroupMaxSyn	0.446428		4	GroupMaxSyn	-0.703879		4	GroupMaxSyn	-0.0102293		5	GroupMaxSyn	-1.02545		5	GroupMaxSyn	-0.0640156
4	GroupMaxSyn	1.54923		4	GroupMaxSyn	1.02436		4	GroupMaxSyn	0.0744303		5	GroupMaxSyn	-0.00367154		5	GroupMaxSyn	0.190542
4	GroupMaxSyn	-0.521455		4	GroupMaxSyn	-1.22002		4	GroupMaxSyn	-1.53514		5	GroupMaxSyn	1.05803		5	GroupMaxSyn	-0.278983
4	GroupMaxSyn	0.786242		4	GroupMaxSyn	0.266143		4	GroupMaxSyn	0.0208161		5	GroupMaxSyn	-0.354479		5	GroupMaxSyn	-0.805529
4	GroupMaxSyn	1.35064		4	GroupMaxSyn	1.19902		4	GroupMaxSyn	0.727024		5	GroupMaxSyn	-0.375115		5	GroupMaxSyn	0.487279
4	GroupMaxSyn	-2.29194		4	GroupMaxSyn	-0.92065		4	GroupMaxSyn	-0.792142		5	GroupMaxSyn	1.03991		5	GroupMaxSyn	0.120914
4	GroupMaxSyn	-0.0905669		4	GroupMaxSyn	-0.132956		4	GroupMaxSyn	-0.897817		5	GroupAvgNat	0.191545		5	GroupAvgNat	-2.22379
4	GroupMaxSyn	1.40644		4	GroupMaxSyn	1.22183		4	GroupMaxSyn	0.448226		5	GroupAvgNat	1.73328		5	GroupAvgNat	-0.100063
4	GroupMaxSyn	1.15613		4	GroupMaxSyn	0.87216		4	GroupMaxSyn	-0.0858819		5	GroupAvgNat	0.250203		5	GroupAvgNat	-0.0712438
4	GroupMaxSyn	0.781263		4	GroupMaxSyn	2.05783		4	GroupMaxSyn	1.47685		5	GroupAvgNat	-0.111667		5	GroupAvgNat	-1.0593
4	GroupMaxSyn	-2.39586		4	GroupMaxSyn	-1.88664		4	GroupMaxSyn	-2.08468		5	GroupAvgNat	-0.48026		5	GroupAvgNat	1.49894
4	GroupMaxSyn	0.0470027		4	GroupMaxSyn	0.0155844		4	GroupMaxSyn	-0.0674898		5	GroupAvgNat	-0.645898		5	GroupAvgNat	-0.623252
4	GroupAvgNat	0.645648		4	GroupAvgNat	0.552462		4	GroupAvgNat	-0.402919		5	GroupAvgNat	0.110179		5	GroupAvgNat	-1.45762
4	GroupAvgNat	-0.572015		4	GroupAvgNat	0.127734		4	GroupAvgNat	-0.244964		5	GroupAvgNat	-0.256689		5	GroupAvgNat	-0.712324
4	GroupAvgNat	0.708216		4	GroupAvgNat	1.70567		4	GroupAvgNat	1.44155		5	GroupAvgNat	1.00236		5	GroupAvgNat	-1.64784
4	GroupAvgNat	1.02001		4	GroupAvgNat	0.440697		4	GroupAvgNat	0.281938		5	GroupAvgNat	1.46845		5	GroupAvgNat	-0.14196
4	GroupAvgNat	1.34587		4	GroupAvgNat	0.945033		4	GroupAvgNat	-0.346274		5	GroupAvgNat	-0.0875943		5	GroupAvgNat	-0.376422
4	GroupAvgNat	0.908099		4	GroupAvgNat	0.751058		4	GroupAvgNat	0.955184		5	GroupAvgNat	-1.40657		5	GroupAvgNat	-0.99721
4	GroupAvgNat	-1.14557		4	GroupAvgNat	-1.49304		4	GroupAvgNat	0.455373		5	GroupAvgNat	1.18634		5	GroupAvgNat	0.174587
4	GroupAvgNat	-1.16261		4	GroupAvgNat	-0.694716		4	GroupAvgNat	-0.207129		5	GroupAvgNat	-0.457355		5	GroupAvgNat	0.303246
4	GroupAvgNat	0.0153058		4	GroupAvgNat	-0.172428		4	GroupAvgNat	-0.247078		5	GroupAvgNat	0.270124		5	GroupAvgNat	-0.0387797
4	GroupAvgNat	-0.351585		4	GroupAvgNat	-0.749034		4	GroupAvgNat	0.364035		5	GroupAvgNat	0.0354099		5	GroupAvgNat	0.117135
4	GroupAvgNat	-0.93473		4	GroupAvgNat	-1.5057		4	GroupAvgNat	-0.721441		5	GroupAvgNat	-0.150181		5	GroupAvgNat	-0.679368
4	GroupAvgNat	0.577916		4	GroupAvgNat	1.73972		4	GroupAvgNat	0.914856		5	GroupAvgNat	-0.363516		5	GroupAvgNat	0.384867
4	GroupAvgNat	-1.28379		4	GroupAvgNat	-0.621349		4	GroupAvgNat	-0.123986		5	GroupAvgNat	0.447543		5	GroupAvgNat	-1.10192
4	GroupAvgNat	-0.519947		4	GroupAvgNat	-1.21517		4	GroupAvgNat	-0.206915		5	GroupAvgNat	-0.951776		5	GroupAvgNat	0.0768521
4	GroupAvgNat	0.805383		4	GroupAvgNat	1.88391		4	GroupAvgNat	1.44122		5	GroupAvgNat	0.270866		5	GroupAvgNat	0.239852
4	GroupAvgNat	0.3079		4	GroupAvgNat	1.09992		4	GroupAvgNat	0.752203		5	GroupAvgNat	-1.47824		5	GroupAvgNat	-0.76507
4	GroupAvgNat	-1.3964		4	GroupAvgNat	-1.35749		4	GroupAvgNat	-0.604521		5	GroupAvgNat	0.70223		5	GroupAvgNat	-1.10379
4	GroupAvgNat	-0.985457		4	GroupAvgNat	-1.80068		4	GroupAvgNat	-1.79982		5	GroupAvgNat	0.767134		5	GroupAvgNat	0.444628
4	GroupAvgNat	1.09896		4	GroupAvgNat	0.41481		4	GroupAvgNat	-0.808992		5	GroupAvgNat	0.49966		5	GroupAvgNat	0.598335
4	GroupAvgNat	0.309532		4	GroupAvgNat	0.0100116		4	GroupAvgNat	-0.709058		5	GroupAvgNat	-0.152115		5	GroupAvgNat	-0.044375
4	GroupAvgNat	1.05876		4	GroupAvgNat	-0.862966		4	GroupAvgNat	1.00544		5	GroupAvgNat	-1.70463		5	GroupAvgNat	-2.35246
4	GroupAvgNat	-0.358887		4	GroupAvgNat	-0.714111		4	GroupAvgNat	-0.609991		5	GroupAvgNat	-1.35724		5	GroupAvgNat	-0.29463
4	GroupAvgNat	-1.16423		4	GroupAvgNat	-1.86597		4	GroupAvgNat	-1.24329		5	GroupAvgNat	1.07784		5	GroupAvgNat	-0.103911
4	GroupAvgNat	0.817975		4	GroupAvgNat	0.918268		4	GroupAvgNat	0.829997		5	GroupAvgNat	0.64686		5	GroupAvgNat	-1.28193
4	GroupAvgNat	-0.38429		4	GroupAvgNat	-1.28674		4	GroupAvgNat	-2.09691		5	GroupAvgNat	2.28906		5	GroupAvgNat	0.698436
4	GroupAvgNat	-0.74768		4	GroupAvgNat	-1.71276		4	GroupAvgNat	-0.199782		5	GroupAvgNat	-0.897957		5	GroupAvgNat	-2.77763
4	GroupAvgNat	0.679717		4	GroupAvgNat	0.989611		4	GroupAvgNat	0.987465		5	GroupAvgNat	1.01506		5	GroupAvgNat	-0.696001
4	GroupAvgNat	-1.54974		4	GroupAvgNat	-1.18116		4	GroupAvgNat	-0.422009		5	GroupAvgNat	-0.265738		5	GroupAvgNat	0.106395
4	GroupAvgNat	1.07549		4	GroupAvgNat	-0.16157		4	GroupAvgNat	-1.51164		5	GroupAvgNat	0.0937819		5	GroupAvgNat	-0.814235
4	GroupAvgNat	-0.0826877		4	GroupAvgNat	-0.605472		4	GroupAvgNat	-1.24022		5	GroupAvgNat	-1.49591		5	GroupAvgNat	-0.569575
4	GroupAvgNat	0.932827		4	GroupAvgNat	1.0603		4	GroupAvgNat	0.405743		5	GroupAvgNat	-1.38912		5	GroupAvgNat	-0.172144
4	GroupAvgNat	0.602415		4	GroupAvgNat	1.12749		4	GroupAvgNat	0.878084		5	GroupAvgNat	-0.350455		5	GroupAvgNat	0.243476
4	GroupAvgSyn	0.840121		4	GroupAvgSyn	0.399928		4	GroupAvgSyn	1.1737		5	GroupAvgNat	-0.331314		5	GroupAvgNat	-2.45067
4	GroupAvgSyn	0.412685		4	GroupAvgSyn	0.875101		4	GroupAvgSyn	-0.190132		5	GroupAvgNat	-0.379674		5	GroupAvgNat	0.680258
4	GroupAvgSyn	-0.878152		4	GroupAvgSyn	-1.75639		4	GroupAvgSyn	-0.00344626		5	GroupAvgSyn	-1.10525		5	GroupAvgSyn	-0.20226
4	GroupAvgSyn	-0.631728		4	GroupAvgSyn	-1.12887		4	GroupAvgSyn	-1.37409		5	GroupAvgSyn	-0.0433556		5	GroupAvgSyn	1.00154
4	GroupAvgSyn	-0.209809		4	GroupAvgSyn	-0.665643		4	GroupAvgSyn	1.13384		5	GroupAvgSyn	-0.681759		5	GroupAvgSyn	1.16178
4	GroupAvgSyn	-1.72207		4	GroupAvgSyn	-1.69643		4	GroupAvgSyn	-1.30551		5	GroupAvgSyn	0.0842313		5	GroupAvgSyn	-2.27754
4	GroupAvgSyn	-1.0071		4	GroupAvgSyn	-0.87762		4	GroupAvgSyn	1.80427		5	GroupAvgSyn	-2.23062		5	GroupAvgSyn	0.81431
4	GroupAvgSyn	-0.283709		4	GroupAvgSyn	-0.146645		4	GroupAvgSyn	-0.716275		5	GroupAvgSyn	0.765028		5	GroupAvgSyn	1.47163
4	GroupAvgSyn	0.532546		4	GroupAvgSyn	0.01661		4	GroupAvgSyn	0.375079		5	GroupAvgSyn	0.037669		5	GroupAvgSyn	0.478424
4	GroupAvgSyn	-0.46392		4	GroupAvgSyn	-0.474233		4	GroupAvgSyn	-0.575413		5	GroupAvgSyn	-0.833163		5	GroupAvgSyn	-0.4437
4	GroupAvgSyn	-0.42388		4	GroupAvgSyn	-0.374737		4	GroupAvgSyn	0.945681		5	GroupAvgSyn	-1.29342		5	GroupAvgSyn	-0.827752
4	GroupAvgSyn	-0.0755095		4	GroupAvgSyn	0.566547		4	GroupAvgSyn	0.245155		5	GroupAvgSyn	-2.53401		5	GroupAvgSyn	-0.656469
4	GroupAvgSyn	-0.448442		4	GroupAvgSyn	0.084382		4	GroupAvgSyn	0.0971205		5	GroupAvgSyn	-0.57236		5	GroupAvgSyn	1.20108
4	GroupAvgSyn	1.16566		4	GroupAvgSyn	0.869221		4	GroupAvgSyn	0.482448		5	GroupAvgSyn	1.11349		5	GroupAvgSyn	0.855287
4	GroupAvgSyn	-0.833334		4	GroupAvgSyn	-0.285871		4	GroupAvgSyn	-0.931375		5	GroupAvgSyn	0.201891		5	GroupAvgSyn	1.68872
4	GroupAvgSyn	-1.78384		4	GroupAvgSyn	-1.50936		4	GroupAvgSyn	1.25958		5	GroupAvgSyn	-0.765075		5	GroupAvgSyn	-0.388231
4	GroupAvgSyn	-2.05852		4	GroupAvgSyn	-1.57011		4	GroupAvgSyn	-1.07883		5	GroupAvgSyn	-0.935664		5	GroupAvgSyn	-0.384107
4	GroupAvgSyn	-0.688603		4	GroupAvgSyn	0.124575		4	GroupAvgSyn	0.624503		5	GroupAvgSyn	-0.51432		5	GroupAvgSyn	0.808372
4	GroupAvgSyn	-1.00897		4	GroupAvgSyn	-1.56536		4	GroupAvgSyn	-1.67609		5	GroupAvgSyn	-0.443426		5	GroupAvgSyn	1.789
4	GroupAvgSyn	-1.19604		4	GroupAvgSyn	-0.578188		4	GroupAvgSyn	-0.776239		5	GroupAvgSyn	-0.447167		5	GroupAvgSyn	0.977365
4	GroupAvgSyn	-0.202885		4	GroupAvgSyn	-0.713808		4	GroupAvgSyn	-0.688636		5	GroupAvgSyn	-0.599468		5	GroupAvgSyn	-0.154803
4	GroupAvgSyn	0.0373136		4	GroupAvgSyn	-0.149712		4	GroupAvgSyn	0.657924		5	GroupAvgSyn	0.102803		5	GroupAvgSyn	-0.576484
4	GroupAvgSyn	-1.51543		4	GroupAvgSyn	-1.03344		4	GroupAvgSyn	-0.515344		5	GroupAvgSyn	-1.52897		5	GroupAvgSyn	1.09939
4	GroupAvgSyn	0.294015		4	GroupAvgSyn	0.279465		4	GroupAvgSyn	-1.59111		5	GroupAvgSyn	-0.606809		5	GroupAvgSyn	-0.670516
4	GroupAvgSyn	-1.3968		4	GroupAvgSyn	-1.83308		4	GroupAvgSyn	-0.59936		5	GroupAvgSyn	-1.00109		5	GroupAvgSyn	-0.430148
4	GroupAvgSyn	-0.163608		4	GroupAvgSyn	-0.677331		4	GroupAvgSyn	-0.353704		5	GroupAvgSyn	-0.688326		5	GroupAvgSyn	0.762925
4	GroupAvgSyn	0.62447		4	GroupAvgSyn	-0.180342		4	GroupAvgSyn	-0.987654		5	GroupAvgSyn	1.09395		5	GroupAvgSyn	0.211941
4	GroupAvgSyn	1.30458		4	GroupAvgSyn	0.95941		4	GroupAvgSyn	1.68198		5	GroupAvgSyn	-0.78911		5	GroupAvgSyn	-2.83271
4	GroupAvgSyn	-0.63605		4	GroupAvgSyn	-0.374901		4	GroupAvgSyn	0.43345		5	GroupAvgSyn	-1.1519		5	GroupAvgSyn	-1.20433
4	GroupAvgSyn	0.177309		4	GroupAvgSyn	0.416686		4	GroupAvgSyn	-0.520181		5	GroupAvgSyn	-0.307716		5	GroupAvgSyn	0.364016
4	GroupAvgSyn	-0.881939		4	GroupAvgSyn	-1.74553		4	GroupAvgSyn	-1.32659		5	GroupAvgSyn	1.19355		5	GroupAvgSyn	1.617
4	GroupAvgSyn	0.671346		4	GroupAvgSyn	-0.0905069		4	GroupAvgSyn	0.0826246		5	GroupAvgSyn	-1.03398		5	GroupAvgSyn	-1.29049
5	GroupMaxNat	1.163		5	GroupMaxNat	0.960371		5	GroupMaxNat	1.64248		5	GroupAvgSyn	-2.3502		5	GroupAvgSyn	-0.63513
5	GroupMaxNat	1.60776		5	GroupMaxNat	0.483097		5	GroupMaxNat	0.690117		5	GroupAvgSyn	-0.898908		5	GroupAvgSyn	-0.84203
5	GroupMaxNat	0.855019		5	GroupMaxNat	0.89191		5	GroupMaxNat	2.35618		5	GroupAvgSyn	0.768564		5	GroupAvgSyn	0.317515
5	GroupMaxNat	0.854791		5	GroupMaxNat	1.14593		5	GroupMaxNat	1.65898		5	GroupAvgSyn	-0.22376		5	GroupAvgSyn	0.159912
5	GroupMaxNat	0.837476		5	GroupMaxNat	1.16288		5	GroupMaxNat	2.48636		5	GroupAvgSyn	-0.0420019		5	GroupAvgSyn	0.792802
5	GroupMaxNat	1.40637		5	GroupMaxNat	0.259467		5	GroupMaxNat	-0.78458		5	GroupAvgSyn	0.183838		5	GroupAvgSyn	-0.322782
5	GroupMaxNat	0.296237		5	GroupMaxNat	0.884936		5	GroupMaxNat	2.74797		5	GroupAvgSyn	-0.239523		5	GroupAvgSyn	-0.18686
5	GroupMaxNat	0.113906		5	GroupMaxNat	0.332321		5	GroupMaxNat	-0.209388		5	GroupAvgSyn	1.522		5	GroupAvgSyn	1.13274
5	GroupMaxNat	1.84924		5	GroupMaxNat	0.881595		5	GroupMaxNat	2.03766		5	GroupAvgSyn	1.00347		5	GroupAvgSyn	0.512237
5	GroupMaxNat	0.740756		5	GroupMaxNat	-0.205958		5	GroupMaxNat	2.14883		5	GroupAvgSyn	0.319455		5	GroupAvgSyn	0.665844
5	GroupMaxNat	0.354693		5	GroupMaxNat	1.34188		5	GroupMaxNat	0.67515		6	GroupMaxNat	0.367077		7	GroupMaxNat	-0.000498211
5	GroupMaxNat	1.12494		5	GroupMaxNat	0.513392		5	GroupMaxNat	-0.0824523		6	GroupMaxNat	-0.158637		7	GroupMaxNat	0.738669
5	GroupMaxNat	1.76982		5	GroupMaxNat	1.767		5	GroupMaxNat	2.65216		6	GroupMaxNat	1.46253		7	GroupMaxNat	-1.38672
5	GroupMaxNat	1.72376		5	GroupMaxNat	0.765401		5	GroupMaxNat	2.0083		6	GroupMaxNat	-0.167244		7	GroupMaxNat	-0.387621
5	GroupMaxNat	1.43716		5	GroupMaxNat	1.23864		5	GroupMaxNat	2.74499		6	GroupMaxNat	1.12929		7	GroupMaxNat	0.403844
5	GroupMaxNat	0.789822		5	GroupMaxNat	0.457644		5	GroupMaxNat	1.91777		6	GroupMaxNat	-1.29041		7	GroupMaxNat	-0.162978
5	GroupMaxNat	1.76116		5	GroupMaxNat	0.635557		5	GroupMaxNat	1.38973		6	GroupMaxNat	-0.109348		7	GroupMaxNat	-1.5137
5	GroupMaxNat	-0.00260263		5	GroupMaxNat	-0.315364		5	GroupMaxNat	0.201775		6	GroupMaxNat	-0.475832		7	GroupMaxNat	0.530793
5	GroupMaxNat	1.01138		5	GroupMaxNat	1.51615		5	GroupMaxNat	0.553089		6	GroupMaxNat	0.624727		7	GroupMaxNat	-0.872471
5	GroupMaxNat	-0.0892558		5	GroupMaxNat	0.595998		5	GroupMaxNat	1.11295		6	GroupMaxNat	1.95037		7	GroupMaxNat	1.44241
5	GroupMaxNat	-0.105958		5	GroupMaxNat	0.861641		5	GroupMaxNat	1.06553		6	GroupMaxNat	0.848612		7	GroupMaxNat	-0.301804
5	GroupMaxNat	0.377808		5	GroupMaxNat	0.352934		5	GroupMaxNat	1.31499		6	GroupMaxNat	1.27038		7	GroupMaxNat	-0.844442
5	GroupMaxNat	-0.611268		5	GroupMaxNat	-0.715854		5	GroupMaxNat	1.28106		6	GroupMaxNat	1.22648		7	GroupMaxNat	0.688318
5	GroupMaxNat	-1.91298		5	GroupMaxNat	-2.15722		5	GroupMaxNat	-0.204309		6	GroupMaxNat	0.695512		7	GroupMaxNat	0.24246
5	GroupMaxNat	2.93276		5	GroupMaxNat	2.65457		5	GroupMaxNat	2.14614		6	GroupMaxNat	0.76464		7	GroupMaxNat	0.624431
5	GroupMaxNat	0.733272		5	GroupMaxNat	0.467733		5	GroupMaxNat	0.378496		6	GroupMaxNat	0.610789		7	GroupMaxNat	0.671232
5	GroupMaxNat	1.80613		5	GroupMaxNat	1.19165		5	GroupMaxNat	0.373462		6	GroupMaxNat	-0.584359		7	GroupMaxNat	-0.584055
5	GroupMaxNat	3.23185		5	GroupMaxNat	1.99991		5	GroupMaxNat	2.69349		6	GroupMaxNat	0.62435		7	GroupMaxNat	1.10528
5	GroupMaxNat	0.891542		5	GroupMaxNat	0.669654		5	GroupMaxNat	-0.364109		6	GroupMaxNat	1.31139		7	GroupMaxNat	0.641198
5	GroupMaxNat	0.536607		5	GroupMaxNat	1.44424		5	GroupMaxNat	1.22918		6	GroupMaxNat	1.32575		7	GroupMaxNat	0.930184
5	GroupMaxNat	2.03532		5	GroupMaxNat	1.38801		5	GroupMaxNat	2.13411		6	GroupMaxNat	0.926077		7	GroupMaxNat	-0.152783
5	GroupMaxNat	0.529997		5	GroupMaxNat	1.09027		5	GroupMaxNat	2.13034		6	GroupMaxNat	-0.398937		7	GroupMaxNat	-0.325092
5	GroupMaxNat	1.54584		5	GroupMaxNat	1.22525		5	GroupMaxNat	2.19037		6	GroupMaxNat	1.74744		7	GroupMaxNat	-0.963335
5	GroupMaxNat	-0.657596		5	GroupMaxNat	-1.58651		5	GroupMaxNat	-0.105841		6	GroupMaxNat	-0.359537		7	GroupMaxNat	-1.05018
5	GroupMaxNat	0.526715		5	GroupMaxNat	0.342621		5	GroupMaxNat	1.50708		6	GroupMaxNat	0.872748		7	GroupMaxNat	-1.26365
5	GroupMaxNat	0.124913		5	GroupMaxNat	0.421415		5	GroupMaxNat	1.36833		6	GroupMaxNat	1.18156		7	GroupMaxNat	0.0847952
5	GroupMaxNat	1.54352		5	GroupMaxNat	0.76453		5	GroupMaxNat	0.759599		6	GroupMaxNat	-0.753914		7	GroupMaxNat	0.0043679
5	GroupMaxNat	1.6559		5	GroupMaxNat	1.34337		5	GroupMaxNat	2.01945		6	GroupMaxNat	-2.17346		7	GroupMaxNat	-2.09446
5	GroupMaxNat	0.584198		5	GroupMaxNat	-0.00676465		5	GroupMaxNat	-0.581652		6	GroupMaxNat	-0.985041		7	GroupMaxNat	-0.696503
5	GroupMaxNat	0.429173		5	GroupMaxNat	0.544038		5	GroupMaxNat	2.19059		6	GroupMaxNat	-0.433796		7	GroupMaxNat	0.265028
5	GroupMaxSyn	-1.24219		5	GroupMaxSyn	-1.08392		5	GroupMaxSyn	-0.566609		6	GroupMaxNat	-0.931008		7	GroupMaxNat	-0.769413
5	GroupMaxSyn	2.21938		5	GroupMaxSyn	2.14799		5	GroupMaxSyn	2.65667		6	GroupMaxNat	0.0747854		7	GroupMaxNat	0.324389
5	GroupMaxSyn	-0.480204		5	GroupMaxSyn	0.0597489		5	GroupMaxSyn	-1.13366		6	GroupMaxNat	1.13157		7	GroupMaxNat	-0.90103
5	GroupMaxSyn	1.82843		5	GroupMaxSyn	1.4904		5	GroupMaxSyn	1.40483		6	GroupMaxNat	-2.4615		7	GroupMaxNat	0.394376
5	GroupMaxSyn	-0.341377		5	GroupMaxSyn	0.188563		5	GroupMaxSyn	0.573705		6	GroupMaxNat	0.898184		7	GroupMaxNat	-2.16206
5	GroupMaxSyn	1.44726		5	GroupMaxSyn	0.757713		5	GroupMaxSyn	-0.386464		6	GroupMaxNat	0.447994		7	GroupMaxNat	-1.13386
5	GroupMaxSyn	-0.743198		5	GroupMaxSyn	0.14613		5	GroupMaxSyn	0.157522		6	GroupMaxNat	-1.31954		7	GroupMaxNat	-2.68439
5	GroupMaxSyn	-0.0946274		5	GroupMaxSyn	-0.362752		5	GroupMaxSyn	-0.197983		6	GroupMaxNat	-0.0360398		7	GroupMaxNat	0.00890764
5	GroupMaxSyn	0.653592		5	GroupMaxSyn	-0.124343		5	GroupMaxSyn	0.133066		6	GroupMaxNat	0.178929		7	GroupMaxNat	-0.0323584
5	GroupMaxSyn	0.946944		5	GroupMaxSyn	0.468933		5	GroupMaxSyn	-0.172049		6	GroupMaxNat	1.16492		7	GroupMaxNat	-0.134376
5	GroupMaxSyn	1.06629		5	GroupMaxSyn	1.10841		5	GroupMaxSyn	-0.367731		6	GroupMaxSyn	-1.46805		7	GroupMaxSyn	0.2906
5	GroupMaxSyn	0.381989		5	GroupMaxSyn	0.332519		5	GroupMaxSyn	0.00470431		6	GroupMaxSyn	-0.44825		7	GroupMaxSyn	-0.188311
5	GroupMaxSyn	0.535509		5	GroupMaxSyn	0.319901		5	GroupMaxSyn	1.1879		6	GroupMaxSyn	1.05004		7	GroupMaxSyn	0.204662
5	GroupMaxSyn	2.16952		5	GroupMaxSyn	2.17064		5	GroupMaxSyn	1.47245		6	GroupMaxSyn	-0.614566		7	GroupMaxSyn	0.0947009
5	GroupMaxSyn	1.55438		5	GroupMaxSyn	0.182		5	GroupMaxSyn	-0.504004		6	GroupMaxSyn	0.0774413		7	GroupMaxSyn	1.02177
5	GroupMaxSyn	-0.104152		5	GroupMaxSyn	-0.600704		5	GroupMaxSyn	-1.6838		6	GroupMaxSyn	-0.028773		7	GroupMaxSyn	0.231037
5	GroupMaxSyn	-0.439643		5	GroupMaxSyn	-0.021611		5	GroupMaxSyn	-0.441907		6	GroupMaxSyn	0.574054		7	GroupMaxSyn	0.170885
5	GroupMaxSyn	0.28408		5	GroupMaxSyn	1.06398		5	GroupMaxSyn	0.977257		6	GroupMaxSyn	1.05321		7	GroupMaxSyn	0.197152
5	GroupMaxSyn	-1.79557		5	GroupMaxSyn	-2.56438		5	GroupMaxSyn	-0.781496		6	GroupMaxSyn	1.28754		7	GroupMaxSyn	0.704762
5	GroupMaxSyn	-0.633621		5	GroupMaxSyn	-0.643031		5	GroupMaxSyn	-0.812999		6	GroupMaxSyn	-0.090052		7	GroupMaxSyn	1.01137
5	GroupMaxSyn	0.621531		5	GroupMaxSyn	1.08313		5	GroupMaxSyn	0.976894		6	GroupMaxSyn	1.4234		7	GroupMaxSyn	0.0389867
5	GroupMaxSyn	-0.785827		5	GroupMaxSyn	-1.51389		5	GroupMaxSyn	0.100917		6	GroupMaxSyn	-0.639928		7	GroupMaxSyn	-0.344489
5	GroupMaxSyn	0.209461		5	GroupMaxSyn	1.49641		5	GroupMaxSyn	0.721446		6	GroupMaxSyn	-2.01453		7	GroupMaxSyn	0.098747
5	GroupMaxSyn	0.353529		5	GroupMaxSyn	0.958071		5	GroupMaxSyn	-0.365645		6	GroupMaxSyn	-0.290702		7	GroupMaxSyn	1.12504
5	GroupMaxSyn	0.0477775		5	GroupMaxSyn	0.101254		5	GroupMaxSyn	0.707345		6	GroupMaxSyn	0.785681		7	GroupMaxSyn	-0.24123
5	GroupMaxSyn	0.977845		5	GroupMaxSyn	1.16948		5	GroupMaxSyn	-0.24576		6	GroupMaxSyn	-0.637016		7	GroupMaxSyn	-0.0429576
5	GroupMaxSyn	0.0712246		5	GroupMaxSyn	-0.0457561		5	GroupMaxSyn	0.61814		6	GroupMaxSyn	0.258007		7	GroupMaxSyn	-0.0889606
5	GroupMaxSyn	1.37325		5	GroupMaxSyn	1.48342		5	GroupMaxSyn	2.10866		6	GroupMaxSyn	-0.491007		7	GroupMaxSyn	-0.503377
5	GroupMaxSyn	0.280133		5	GroupMaxSyn	1.1447		5	GroupMaxSyn	-0.980591		6	GroupMaxSyn	-0.043635		7	GroupMaxSyn	-2.53489
5	GroupMaxSyn	0.305363		5	GroupMaxSyn	0.152066		5	GroupMaxSyn	0.455922		6	GroupMaxSyn	-1.29084		7	GroupMaxSyn	-0.491229
5	GroupMaxSyn	-1.31619		5	GroupMaxSyn	-1.49493		5	GroupMaxSyn	0.0113637		6	GroupMaxSyn	0.981366		7	GroupMaxSyn	0.243925
5	GroupMaxSyn	1.24065		5	GroupMaxSyn	1.43647		5	GroupMaxSyn	0.835942		6	GroupMaxSyn	0.707381		7	GroupMaxSyn	-0.692042
5	GroupMaxSyn	0.80176		5	GroupMaxSyn	0.884596		5	GroupMaxSyn	0.224668		6	GroupMaxSyn	-0.171568		7	GroupMaxSyn	0.251966
5	GroupMaxSyn	1.02124		5	GroupMaxSyn	0.463743		5	GroupMaxSyn	0.118297		6	GroupMaxSyn	0.263771		7	GroupMaxSyn	0.833754
5	GroupMaxSyn	-0.450518		5	GroupMaxSyn	-0.402578		5	GroupMaxSyn	-0.644397		6	GroupMaxSyn	0.486653		7	GroupMaxSyn	0.763786
5	GroupMaxSyn	0.398753		5	GroupMaxSyn	-0.0160779		5	GroupMaxSyn	0.322701		6	GroupMaxSyn	1.00389		7	GroupMaxSyn	0.152167
5	GroupMaxSyn	1.37951		5	GroupMaxSyn	1.41351		5	GroupMaxSyn	0.56262		6	GroupMaxSyn	-0.295424		7	GroupMaxSyn	-0.521016
5	GroupMaxSyn	0.433311		5	GroupMaxSyn	-0.200511		5	GroupMaxSyn	0.293723		6	GroupMaxSyn	1.92563		7	GroupMaxSyn	0.327404
5	GroupMaxSyn	0.990348		5	GroupMaxSyn	-0.0611804		5	GroupMaxSyn	-0.853104		6	GroupMaxSyn	-1.25837		7	GroupMaxSyn	0.222695
5	GroupMaxSyn	1.11997		5	GroupMaxSyn	1.39149		5	GroupMaxSyn	0.756483		6	GroupMaxSyn	1.68393		7	GroupMaxSyn	-0.0093443
5	GroupAvgNat	0.549188		5	GroupAvgNat	0.755044		5	GroupAvgNat	-1.06815		6	GroupMaxSyn	-1.90127		7	GroupMaxSyn	-0.010169
5	GroupAvgNat	1.07684		5	GroupAvgNat	1.39127		5	GroupAvgNat	0.328129		6	GroupMaxSyn	-0.405384		7	GroupMaxSyn	0.688655
5	GroupAvgNat	0.828819		5	GroupAvgNat	-0.503586		5	GroupAvgNat	0.521425		6	GroupMaxSyn	1.57123		7	GroupMaxSyn	0.614957
5	GroupAvgNat	-0.521149		5	GroupAvgNat	-0.220927		5	GroupAvgNat	-0.811894		6	GroupMaxSyn	0.863919		7	GroupMaxSyn	-0.328494
5	GroupAvgNat	0.278176		5	GroupAvgNat	-0.291813		5	GroupAvgNat	-0.443822		6	GroupMaxSyn	-0.286712		7	GroupMaxSyn	0.264429
5	GroupAvgNat	-1.00071		5	GroupAvgNat	-0.667682		5	GroupAvgNat	-0.912992		6	GroupMaxSyn	0.720536		7	GroupMaxSyn	-0.153547
5	GroupAvgNat	0.240938		5	GroupAvgNat	-0.121804		5	GroupAvgNat	-0.327149		6	GroupMaxSyn	1.98355		7	GroupMaxSyn	-0.285234
5	GroupAvgNat	-1.06042		5	GroupAvgNat	-0.577029		5	GroupAvgNat	-0.29755		6	GroupMaxSyn	1.22973		7	GroupMaxSyn	-0.933411
5	GroupAvgNat	1.2236		5	GroupAvgNat	1.11047		5	GroupAvgNat	-0.036601		6	GroupMaxSyn	0.181769		7	GroupMaxSyn	-0.252432
5	GroupAvgNat	-0.32233		5	GroupAvgNat	1.08304		5	GroupAvgNat	0.264616		6	GroupMaxSyn	0.674926		7	GroupMaxSyn	-0.941621
5	GroupAvgNat	0.126362		5	GroupAvgNat	-0.15837		5	GroupAvgNat	-0.187283		6	GroupAvgNat	-1.35171		7	GroupAvgNat	0.210929
5	GroupAvgNat	-0.656667		5	GroupAvgNat	-0.566854		5	GroupAvgNat	0.157102		6	GroupAvgNat	-0.350379		7	GroupAvgNat	-1.39168
5	GroupAvgNat	-0.168321		5	GroupAvgNat	1.30551		5	GroupAvgNat	0.0441097		6	GroupAvgNat	0.238913		7	GroupAvgNat	0.454975
5	GroupAvgNat	-0.40374		5	GroupAvgNat	-0.863985		5	GroupAvgNat	-0.73552		6	GroupAvgNat	-0.358716		7	GroupAvgNat	-0.0276986
5	GroupAvgNat	0.386922		5	GroupAvgNat	0.321532		5	GroupAvgNat	-0.595979		6	GroupAvgNat	1.44425		7	GroupAvgNat	0.444546
5	GroupAvgNat	-0.682116		5	GroupAvgNat	-0.377523		5	GroupAvgNat	-0.189627		6	GroupAvgNat	1.85141		7	GroupAvgNat	0.575774
5	GroupAvgNat	0.49044		5	GroupAvgNat	0.457464		5	GroupAvgNat	-0.178159		6	GroupAvgNat	0.589061		7	GroupAvgNat	0.782436
5	GroupAvgNat	-0.591282		5	GroupAvgNat	-0.270574		5	GroupAvgNat	0.298728		6	GroupAvgNat	0.714967		7	GroupAvgNat	1.94504
5	GroupAvgNat	0.838768		5	GroupAvgNat	0.668114		5	GroupAvgNat	1.01791		6	GroupAvgNat	0.992751		7	GroupAvgNat	1.00068
5	GroupAvgNat	-0.292344		5	GroupAvgNat	-0.0418217		5	GroupAvgNat	-0.618493		6	GroupAvgNat	-0.658479		7	GroupAvgNat	-0.100626
5	GroupAvgNat	-0.238054		5	GroupAvgNat	0.097236		5	GroupAvgNat	-1.18217		6	GroupAvgNat	-1.54026		7	GroupAvgNat	-0.281077
5	GroupAvgNat	-0.800142		5	GroupAvgNat	-0.983576		5	GroupAvgNat	-1.50767		6	GroupAvgNat	-1.39658		7	GroupAvgNat	1.56256
5	GroupAvgNat	0.383456		5	GroupAvgNat	-0.320356		5	GroupAvgNat	0.913508		6	GroupAvgNat	0.248136		7	GroupAvgNat	-0.179671
5	GroupAvgNat	0.0964705		5	GroupAvgNat	-0.333313		5	GroupAvgNat	0.468679		6	GroupAvgNat	-0.166975		7	GroupAvgNat	-0.290662
5	GroupAvgNat	-0.535291		5	GroupAvgNat	-0.545622		5	GroupAvgNat	-0.818821		6	GroupAvgNat	-0.71623		7	GroupAvgNat	0.562616
5	GroupAvgNat	-0.106395		5	GroupAvgNat	0.102511		5	GroupAvgNat	0.369236		6	GroupAvgNat	0.0511625		7	GroupAvgNat	-0.372995
5	GroupAvgNat	0.0852409		5	GroupAvgNat	-1.30094		5	GroupAvgNat	-1.57907		6	GroupAvgNat	0.28786		7	GroupAvgNat	0.107821
5	GroupAvgNat	-1.35049		5	GroupAvgNat	-2.41824		5	GroupAvgNat	-1.06219		6	GroupAvgNat	0.450783		7	GroupAvgNat	-1.05671
5	GroupAvgNat	-0.253312		5	GroupAvgNat	-0.445539		5	GroupAvgNat	0.00229153		6	GroupAvgNat	-0.338572		7	GroupAvgNat	0.233112
5	GroupAvgNat	1.10849		5	GroupAvgNat	0.861683		5	GroupAvgNat	0.240736		6	GroupAvgNat	0.576122		7	GroupAvgNat	0.182694
5	GroupAvgNat	0.667534		5	GroupAvgNat	1.05084		5	GroupAvgNat	1.93111		6	GroupAvgNat	-1.0853		7	GroupAvgNat	-0.265322
5	GroupAvgNat	-1.14243		5	GroupAvgNat	-0.831353		5	GroupAvgNat	-1.21848		6	GroupAvgNat	0.851237		7	GroupAvgNat	0.406318
5	GroupAvgNat	1.0299		5	GroupAvgNat	1.0609		5	GroupAvgNat	1.26224		6	GroupAvgNat	-0.676703		7	GroupAvgNat	0.953995
5	GroupAvgNat	-0.906995		5	GroupAvgNat	-0.566029		5	GroupAvgNat	-0.857725		6	GroupAvgNat	0.198472		7	GroupAvgNat	-0.88017
5	GroupAvgNat	0.205898		5	GroupAvgNat	-0.0306647		5	GroupAvgNat	-0.235821		6	GroupAvgNat	0.279568		7	GroupAvgNat	-0.819765
5	GroupAvgNat	-0.442115		5	GroupAvgNat	-1.21487		5	GroupAvgNat	-1.02314		6	GroupAvgNat	-0.824708		7	GroupAvgNat	2.48975
5	GroupAvgNat	-0.855817		5	GroupAvgNat	-0.38819		5	GroupAvgNat	-0.589252		6	GroupAvgNat	-0.535979		7	GroupAvgNat	-0.062645
5	GroupAvgNat	-1.14566		5	GroupAvgNat	-1.20319		5	GroupAvgNat	-0.657521		6	GroupAvgNat	1.44355		7	GroupAvgNat	1.01179
5	GroupAvgNat	-1.0953		5	GroupAvgNat	-0.56817		5	GroupAvgNat	-0.117531		6	GroupAvgNat	-0.330061		7	GroupAvgNat	0.45589
5	GroupAvgNat	-1.31352		5	GroupAvgNat	-0.59924		5	GroupAvgNat	-0.625474		6	GroupAvgNat	0.060311		7	GroupAvgNat	1.29956
5	GroupAvgSyn	0.21814		5	GroupAvgSyn	-0.640634		5	GroupAvgSyn	-2.7044		6	GroupAvgNat	-2.10641		7	GroupAvgNat	1.82356
5	GroupAvgSyn	-0.29314		5	GroupAvgSyn	-0.507179		5	GroupAvgSyn	0.607856		6	GroupAvgNat	-1.15663		7	GroupAvgNat	0.483291
5	GroupAvgSyn	-1.1491		5	GroupAvgSyn	-1.25206		5	GroupAvgSyn	-0.317701		6	GroupAvgNat	0.347804		7	GroupAvgNat	-0.355091
5	GroupAvgSyn	-1.26701		5	GroupAvgSyn	-0.656208		5	GroupAvgSyn	0.196588		6	GroupAvgNat	-0.46298		7	GroupAvgNat	0.0799874
5	GroupAvgSyn	-2.25768		5	GroupAvgSyn	-1.66168		5	GroupAvgSyn	0.715827		6	GroupAvgNat	-1.22566		7	GroupAvgNat	-1.22954
5	GroupAvgSyn	-0.828828		5	GroupAvgSyn	0.281759		5	GroupAvgSyn	0.910447		6	GroupAvgNat	0.14596		7	GroupAvgNat	-0.135686
5	GroupAvgSyn	0.853391		5	GroupAvgSyn	1.23699		5	GroupAvgSyn	-0.456693		6	GroupAvgNat	0.0305791		7	GroupAvgNat	-0.358772
5	GroupAvgSyn	-0.0767234		5	GroupAvgSyn	0.147082		5	GroupAvgSyn	-1.92215		6	GroupAvgNat	1.18177		7	GroupAvgNat	0.0520071
5	GroupAvgSyn	-1.35828		5	GroupAvgSyn	-1.16566		5	GroupAvgSyn	-3.0406		6	GroupAvgNat	-0.0786388		7	GroupAvgNat	-0.404776
5	GroupAvgSyn	-1.92922		5	GroupAvgSyn	-2.27003		5	GroupAvgSyn	-3.13137		6	GroupAvgNat	-0.593791		7	GroupAvgNat	-0.212949
5	GroupAvgSyn	-1.43546		5	GroupAvgSyn	-1.8363		5	GroupAvgSyn	-0.208801		6	GroupAvgSyn	1.01416		7	GroupAvgSyn	0.254985
5	GroupAvgSyn	0.898489		5	GroupAvgSyn	1.40372		5	GroupAvgSyn	0.768756		6	GroupAvgSyn	-0.0858544		7	GroupAvgSyn	0.0422935
5	GroupAvgSyn	-0.17742		5	GroupAvgSyn	0.741305		5	GroupAvgSyn	1.05676		6	GroupAvgSyn	0.627927		7	GroupAvgSyn	0.478915
5	GroupAvgSyn	-0.5442		5	GroupAvgSyn	0.238595		5	GroupAvgSyn	0.337007		6	GroupAvgSyn	1.07239		7	GroupAvgSyn	-0.165358
5	GroupAvgSyn	-1.02327		5	GroupAvgSyn	-0.125814		5	GroupAvgSyn	0.0496421		6	GroupAvgSyn	0.673781		7	GroupAvgSyn	0.681507
5	GroupAvgSyn	-1.21702		5	GroupAvgSyn	-0.901012		5	GroupAvgSyn	0.29624		6	GroupAvgSyn	1.50433		7	GroupAvgSyn	0.578537
5	GroupAvgSyn	-0.0454602		5	GroupAvgSyn	-0.691723		5	GroupAvgSyn	-1.12462		6	GroupAvgSyn	-0.203922		7	GroupAvgSyn	1.23005
5	GroupAvgSyn	0.506694		5	GroupAvgSyn	-0.407081		5	GroupAvgSyn	-0.316209		6	GroupAvgSyn	0.156964		7	GroupAvgSyn	0.0448409
5	GroupAvgSyn	-0.180501		5	GroupAvgSyn	-0.0263342		5	GroupAvgSyn	-0.868332		6	GroupAvgSyn	0.652051		7	GroupAvgSyn	-0.00354282
5	GroupAvgSyn	1.84764		5	GroupAvgSyn	1.37715		5	GroupAvgSyn	-0.43911		6	GroupAvgSyn	0.913229		7	GroupAvgSyn	1.69105
5	GroupAvgSyn	0.157308		5	GroupAvgSyn	-1.58934		5	GroupAvgSyn	0.346443		6	GroupAvgSyn	-1.66864		7	GroupAvgSyn	-0.98051
5	GroupAvgSyn	-0.40432		5	GroupAvgSyn	-0.938827		5	GroupAvgSyn	0.161416		6	GroupAvgSyn	-0.219428		7	GroupAvgSyn	-0.448803
5	GroupAvgSyn	-1.06812		5	GroupAvgSyn	-1.28416		5	GroupAvgSyn	-0.946174		6	GroupAvgSyn	-0.584648		7	GroupAvgSyn	3.47323
5	GroupAvgSyn	-0.28352		5	GroupAvgSyn	-1.25937		5	GroupAvgSyn	-1.74078		6	GroupAvgSyn	-0.819599		7	GroupAvgSyn	1.11562
5	GroupAvgSyn	-0.774706		5	GroupAvgSyn	0.833916		5	GroupAvgSyn	0.379943		6	GroupAvgSyn	1.87566		7	GroupAvgSyn	-0.14944
5	GroupAvgSyn	-0.921406		5	GroupAvgSyn	-0.261655		5	GroupAvgSyn	1.2849		6	GroupAvgSyn	0.300829		7	GroupAvgSyn	0.179068
5	GroupAvgSyn	-2.12223		5	GroupAvgSyn	-1.58071		5	GroupAvgSyn	-2.28823		6	GroupAvgSyn	-0.0302721		7	GroupAvgSyn	-0.319571
5	GroupAvgSyn	0.646584		5	GroupAvgSyn	-0.0800597		5	GroupAvgSyn	0.0239897		6	GroupAvgSyn	0.269421		7	GroupAvgSyn	0.0809521
5	GroupAvgSyn	-0.313082		5	GroupAvgSyn	1.69063		5	GroupAvgSyn	1.02115		6	GroupAvgSyn	-1.21717		7	GroupAvgSyn	-0.780437
5	GroupAvgSyn	-2.77221		5	GroupAvgSyn	-1.45779		5	GroupAvgSyn	-0.823363		6	GroupAvgSyn	0.502436		7	GroupAvgSyn	1.46353
5	GroupAvgSyn	-0.417164		5	GroupAvgSyn	-2.05764		5	GroupAvgSyn	-2.01825		6	GroupAvgSyn	0.389667		7	GroupAvgSyn	-0.949371
5	GroupAvgSyn	-0.605425		5	GroupAvgSyn	-0.742831		5	GroupAvgSyn	-2.0779		6	GroupAvgSyn	-0.650031		7	GroupAvgSyn	0.0424891
5	GroupAvgSyn	1.75939		5	GroupAvgSyn	1.21386		5	GroupAvgSyn	0.271454		6	GroupAvgSyn	0.255314		7	GroupAvgSyn	0.10177
5	GroupAvgSyn	-0.339574		5	GroupAvgSyn	0.756656		5	GroupAvgSyn	0.312324		6	GroupAvgSyn	-0.92874		7	GroupAvgSyn	-0.195031
5	GroupAvgSyn	0.639003		5	GroupAvgSyn	-0.21124		5	GroupAvgSyn	0.781772		6	GroupAvgSyn	0.444286		7	GroupAvgSyn	0.732666
5	GroupAvgSyn	-0.39985		5	GroupAvgSyn	-0.365183		5	GroupAvgSyn	-2.09746		6	GroupAvgSyn	-0.543027		7	GroupAvgSyn	-0.183656
5	GroupAvgSyn	-0.898492		5	GroupAvgSyn	-0.629664		5	GroupAvgSyn	-0.631962		6	GroupAvgSyn	-1.07557		7	GroupAvgSyn	-0.228298
5	GroupAvgSyn	0.582344		5	GroupAvgSyn	0.866627		5	GroupAvgSyn	-0.0470551		6	GroupAvgSyn	0.354014		7	GroupAvgSyn	-0.0665773
5	GroupAvgSyn	1.29042		5	GroupAvgSyn	1.65056		5	GroupAvgSyn	0.238539		6	GroupAvgSyn	0.999505		7	GroupAvgSyn	0.79374
5	GroupAvgSyn	-0.231891		5	GroupAvgSyn	-0.798349		5	GroupAvgSyn	0.0110784		6	GroupAvgSyn	0.3778		7	GroupAvgSyn	0.682138
6	GroupMaxNat	-0.9091		6	GroupMaxNat	0.521082		6	GroupMaxNat	0.484769		6	GroupAvgSyn	-2.32833		7	GroupAvgSyn	0.204428
6	GroupMaxNat	0.453104		6	GroupMaxNat	0.715211		6	GroupMaxNat	0.255281		6	GroupAvgSyn	-0.342561		7	GroupAvgSyn	1.9638
6	GroupMaxNat	-0.128857		6	GroupMaxNat	1.18392		6	GroupMaxNat	1.09081		6	GroupAvgSyn	-0.728757		7	GroupAvgSyn	0.686112
6	GroupMaxNat	0.105025		6	GroupMaxNat	0.31664		6	GroupMaxNat	-0.0886568		6	GroupAvgSyn	-0.218696		7	GroupAvgSyn	-0.0618998
6	GroupMaxNat	-0.373323		6	GroupMaxNat	-0.0275195		6	GroupMaxNat	1.54631		6	GroupAvgSyn	-1.07413		7	GroupAvgSyn	-0.0166004
6	GroupMaxNat	-2.94607		6	GroupMaxNat	-1.33261		6	GroupMaxNat	-0.51504		6	GroupAvgSyn	0.0509415		7	GroupAvgSyn	0.0419647
6	GroupMaxNat	0.616775		6	GroupMaxNat	0.606771		6	GroupMaxNat	0.664212		6	GroupAvgSyn	1.16501		7	GroupAvgSyn	0.423864
6	GroupMaxNat	-0.39598		6	GroupMaxNat	-0.15439		6	GroupMaxNat	-0.0379686		6	GroupAvgSyn	0.0398332		7	GroupAvgSyn	0.0225529
6	GroupMaxNat	0.936223		6	GroupMaxNat	1.37624		6	GroupMaxNat	1.04534		6	GroupAvgSyn	0.166265		7	GroupAvgSyn	-0.917386
6	GroupMaxNat	1.22033		6	GroupMaxNat	1.6468		6	GroupMaxNat	2.46216		6	GroupAvgSyn	1.15675		7	GroupAvgSyn	0.275761
6	GroupMaxNat	1.42053		6	GroupMaxNat	1.44382		6	GroupMaxNat	1.20012		7	GroupMaxNat	-0.296432
6	GroupMaxNat	1.47134		6	GroupMaxNat	2.34604		6	GroupMaxNat	2.13844		7	GroupMaxNat	2.44835
6	GroupMaxNat	-0.64786		6	GroupMaxNat	-0.285066		6	GroupMaxNat	0.80004		7	GroupMaxNat	-0.843321
6	GroupMaxNat	0.736838		6	GroupMaxNat	1.67598		6	GroupMaxNat	2.15415		7	GroupMaxNat	-0.86129
6	GroupMaxNat	0.578756		6	GroupMaxNat	1.26059		6	GroupMaxNat	2.11459		7	GroupMaxNat	1.58069
6	GroupMaxNat	-0.0884514		6	GroupMaxNat	0.0832844		6	GroupMaxNat	-0.0279		7	GroupMaxNat	0.809991
6	GroupMaxNat	-0.00297579		6	GroupMaxNat	1.80256		6	GroupMaxNat	1.26151		7	GroupMaxNat	0.425755
6	GroupMaxNat	-0.241323		6	GroupMaxNat	0.957143		6	GroupMaxNat	1.36604		7	GroupMaxNat	0.22335
6	GroupMaxNat	1.486		6	GroupMaxNat	1.67193		6	GroupMaxNat	1.78709		7	GroupMaxNat	0.994207
6	GroupMaxNat	0.401987		6	GroupMaxNat	0.756205		6	GroupMaxNat	0.377176		7	GroupMaxNat	1.15478
6	GroupMaxNat	0.0696685		6	GroupMaxNat	0.764345		6	GroupMaxNat	1.27558		7	GroupMaxNat	-0.781229
6	GroupMaxNat	-0.610752		6	GroupMaxNat	-0.889568		6	GroupMaxNat	1.44396		7	GroupMaxNat	2.17508
6	GroupMaxNat	1.37133		6	GroupMaxNat	1.45567		6	GroupMaxNat	2.0914		7	GroupMaxNat	0.280117
6	GroupMaxNat	-1.32796		6	GroupMaxNat	0.826409		6	GroupMaxNat	0.0893874		7	GroupMaxNat	0.0641095
6	GroupMaxNat	0.221018		6	GroupMaxNat	0.672349		6	GroupMaxNat	1.97068		7	GroupMaxNat	1.4281
6	GroupMaxNat	1.03319		6	GroupMaxNat	1.58299		6	GroupMaxNat	0.774213		7	GroupMaxNat	1.84835
6	GroupMaxNat	-1.16353		6	GroupMaxNat	-1.21265		6	GroupMaxNat	-1.42768		7	GroupMaxNat	0.673423
6	GroupMaxNat	-1.28694		6	GroupMaxNat	-0.661614		6	GroupMaxNat	0.598354		7	GroupMaxNat	0.421754
6	GroupMaxNat	-0.182978		6	GroupMaxNat	-0.472453		6	GroupMaxNat	0.0871981		7	GroupMaxNat	3.28203
6	GroupMaxNat	0.175338		6	GroupMaxNat	0.948816		6	GroupMaxNat	1.33155		7	GroupMaxNat	1.91817
6	GroupMaxNat	-1.03		6	GroupMaxNat	-0.983576		6	GroupMaxNat	-1.51103		7	GroupMaxNat	-1.80783
6	GroupMaxNat	-1.8045		6	GroupMaxNat	-0.85493		6	GroupMaxNat	-0.408045		7	GroupMaxNat	0.594799
6	GroupMaxNat	0.912886		6	GroupMaxNat	0.973602		6	GroupMaxNat	0.839356		7	GroupMaxNat	-0.628872
6	GroupMaxNat	-1.69165		6	GroupMaxNat	-0.704763		6	GroupMaxNat	1.08829		7	GroupMaxNat	0.193538
6	GroupMaxNat	1.30781		6	GroupMaxNat	0.559061		6	GroupMaxNat	0.237621		7	GroupMaxNat	-0.787031
6	GroupMaxNat	0.0803681		6	GroupMaxNat	1.19292		6	GroupMaxNat	2.78224		7	GroupMaxNat	0.308729
6	GroupMaxNat	0.0447455		6	GroupMaxNat	0.127094		6	GroupMaxNat	0.625347		7	GroupMaxNat	0.393088
6	GroupMaxNat	-0.566093		6	GroupMaxNat	-1.75546		6	GroupMaxNat	-0.249239		7	GroupMaxNat	-0.789338
6	GroupMaxNat	-0.992928		6	GroupMaxNat	0.417009		6	GroupMaxNat	3.30023		7	GroupMaxNat	0.072481
6	GroupMaxNat	0.0737958		6	GroupMaxNat	1.09049		6	GroupMaxNat	2.06962		7	GroupMaxNat	1.72569
6	GroupMaxSyn	-1.7364		6	GroupMaxSyn	-1.043		6	GroupMaxSyn	-0.0773238		7	GroupMaxNat	0.344005
6	GroupMaxSyn	-0.533144		6	GroupMaxSyn	0.998766		6	GroupMaxSyn	1.2789		7	GroupMaxNat	2.13456
6	GroupMaxSyn	1.56954		6	GroupMaxSyn	0.919186		6	GroupMaxSyn	1.31065		7	GroupMaxNat	0.327422
6	GroupMaxSyn	-0.505733		6	GroupMaxSyn	-1.07869		6	GroupMaxSyn	-0.815543		7	GroupMaxNat	0.175782
6	GroupMaxSyn	-0.356572		6	GroupMaxSyn	1.27253		6	GroupMaxSyn	0.706642		7	GroupMaxNat	-0.709853
6	GroupMaxSyn	0.403579		6	GroupMaxSyn	-0.395977		6	GroupMaxSyn	-1.1189		7	GroupMaxNat	-0.0218265
6	GroupMaxSyn	0.937538		6	GroupMaxSyn	-0.438736		6	GroupMaxSyn	-0.392044		7	GroupMaxNat	-0.702128
6	GroupMaxSyn	0.465919		6	GroupMaxSyn	1.19537		6	GroupMaxSyn	1.67417		7	GroupMaxNat	0.266613
6	GroupMaxSyn	1.63212		6	GroupMaxSyn	0.90934		6	GroupMaxSyn	0.693877		7	GroupMaxNat	1.87156
6	GroupMaxSyn	0.546415		6	GroupMaxSyn	-0.062409		6	GroupMaxSyn	-1.20847		7	GroupMaxNat	2.05751
6	GroupMaxSyn	1.64337		6	GroupMaxSyn	0.885052		6	GroupMaxSyn	1.12742		7	GroupMaxSyn	1.05349
6	GroupMaxSyn	0.187653		6	GroupMaxSyn	-0.724399		6	GroupMaxSyn	-1.26135		7	GroupMaxSyn	1.54892
6	GroupMaxSyn	-2.79087		6	GroupMaxSyn	-1.03765		6	GroupMaxSyn	1.29574		7	GroupMaxSyn	1.91748
6	GroupMaxSyn	-0.732542		6	GroupMaxSyn	0.0096067		6	GroupMaxSyn	0.898639		7	GroupMaxSyn	-1.59985
6	GroupMaxSyn	1.55643		6	GroupMaxSyn	0.827409		6	GroupMaxSyn	0.333309		7	GroupMaxSyn	0.407572
6	GroupMaxSyn	0.371574		6	GroupMaxSyn	-0.715115		6	GroupMaxSyn	-0.514314		7	GroupMaxSyn	0.853662
6	GroupMaxSyn	0.0213223		6	GroupMaxSyn	-0.689137		6	GroupMaxSyn	-1.57334		7	GroupMaxSyn	0.781043
6	GroupMaxSyn	1.0203		6	GroupMaxSyn	0.862526		6	GroupMaxSyn	-1.15104		7	GroupMaxSyn	1.94235
6	GroupMaxSyn	1.41942		6	GroupMaxSyn	1.46368		6	GroupMaxSyn	0.826609		7	GroupMaxSyn	0.014622
6	GroupMaxSyn	0.401154		6	GroupMaxSyn	-1.40776		6	GroupMaxSyn	-0.666824		7	GroupMaxSyn	2.00313
6	GroupMaxSyn	1.32494		6	GroupMaxSyn	0.960075		6	GroupMaxSyn	0.999244		7	GroupMaxSyn	-0.261756
6	GroupMaxSyn	0.453955		6	GroupMaxSyn	0.404153		6	GroupMaxSyn	0.0103581		7	GroupMaxSyn	-0.887616
6	GroupMaxSyn	-1.18259		6	GroupMaxSyn	1.16501		6	GroupMaxSyn	1.28691		7	GroupMaxSyn	0.732852
6	GroupMaxSyn	0.783618		6	GroupMaxSyn	-1.00195		6	GroupMaxSyn	-0.74554		7	GroupMaxSyn	-0.264493
6	GroupMaxSyn	1.8743		6	GroupMaxSyn	1.69537		6	GroupMaxSyn	0.998305		7	GroupMaxSyn	0.399322
6	GroupMaxSyn	-0.835257		6	GroupMaxSyn	0.173179		6	GroupMaxSyn	0.282798		7	GroupMaxSyn	1.72113
6	GroupMaxSyn	-0.833701		6	GroupMaxSyn	-0.277765		6	GroupMaxSyn	-0.759121		7	GroupMaxSyn	-0.309114
6	GroupMaxSyn	1.14819		6	GroupMaxSyn	0.718949		6	GroupMaxSyn	0.699467		7	GroupMaxSyn	0.250028
6	GroupMaxSyn	-1.23		6	GroupMaxSyn	-0.807358		6	GroupMaxSyn	-0.306891		7	GroupMaxSyn	0.509031
6	GroupMaxSyn	1.90604		6	GroupMaxSyn	1.01937		6	GroupMaxSyn	1.10674		7	GroupMaxSyn	-0.759447
6	GroupMaxSyn	-0.328342		6	GroupMaxSyn	-0.413207		6	GroupMaxSyn	-0.122158		7	GroupMaxSyn	1.61165
6	GroupMaxSyn	-0.699379		6	GroupMaxSyn	-0.0615522		6	GroupMaxSyn	-0.107659		7	GroupMaxSyn	0.656135
6	GroupMaxSyn	-0.0466284		6	GroupMaxSyn	1.56264		6	GroupMaxSyn	1.09044		7	GroupMaxSyn	0.242265
6	GroupMaxSyn	-0.358894		6	GroupMaxSyn	0.125469		6	GroupMaxSyn	0.147762		7	GroupMaxSyn	-0.680697
6	GroupMaxSyn	0.060633		6	GroupMaxSyn	-0.0192849		6	GroupMaxSyn	-0.0264111		7	GroupMaxSyn	-0.0777911
6	GroupMaxSyn	0.135336		6	GroupMaxSyn	1.16221		6	GroupMaxSyn	1.19289		7	GroupMaxSyn	1.9201
6	GroupMaxSyn	1.49334		6	GroupMaxSyn	0.322539		6	GroupMaxSyn	0.233668		7	GroupMaxSyn	0.708531
6	GroupMaxSyn	1.36631		6	GroupMaxSyn	0.269457		6	GroupMaxSyn	-0.648868		7	GroupMaxSyn	1.94175
6	GroupMaxSyn	0.595546		6	GroupMaxSyn	-0.00404744		6	GroupMaxSyn	0.32314		7	GroupMaxSyn	1.41042
6	GroupMaxSyn	0.26207		6	GroupMaxSyn	0.18953		6	GroupMaxSyn	1.18049		7	GroupMaxSyn	0.999248
6	GroupAvgNat	-0.399099		6	GroupAvgNat	-1.10608		6	GroupAvgNat	-1.17781		7	GroupMaxSyn	0.246945
6	GroupAvgNat	-0.156537		6	GroupAvgNat	0.040667		6	GroupAvgNat	0.0952574		7	GroupMaxSyn	1.44478
6	GroupAvgNat	0.435872		6	GroupAvgNat	0.586784		6	GroupAvgNat	0.47041		7	GroupMaxSyn	1.71385
6	GroupAvgNat	-0.117993		6	GroupAvgNat	0.460357		6	GroupAvgNat	0.528368		7	GroupMaxSyn	-0.795416
6	GroupAvgNat	0.235029		6	GroupAvgNat	0.362433		6	GroupAvgNat	0.128622		7	GroupMaxSyn	0.22296
6	GroupAvgNat	0.741184		6	GroupAvgNat	1.54846		6	GroupAvgNat	-0.404083		7	GroupMaxSyn	1.17103
6	GroupAvgNat	0.999745		6	GroupAvgNat	1.19099		6	GroupAvgNat	1.19611		7	GroupMaxSyn	-0.568288
6	GroupAvgNat	-0.44468		6	GroupAvgNat	0.00651245		6	GroupAvgNat	0.614328		7	GroupMaxSyn	-0.115851
6	GroupAvgNat	-0.164075		6	GroupAvgNat	-0.645102		6	GroupAvgNat	0.149109		7	GroupMaxSyn	-1.29914
6	GroupAvgNat	-0.707596		6	GroupAvgNat	-1.00638		6	GroupAvgNat	-1.78325		7	GroupMaxSyn	-0.34047
6	GroupAvgNat	-2.86062		6	GroupAvgNat	-0.891574		6	GroupAvgNat	-1.01725		7	GroupAvgNat	1.58764
6	GroupAvgNat	-0.876053		6	GroupAvgNat	-0.703715		6	GroupAvgNat	-0.37164		7	GroupAvgNat	-0.883808
6	GroupAvgNat	0.715658		6	GroupAvgNat	0.931084		6	GroupAvgNat	0.771838		7	GroupAvgNat	1.42003
6	GroupAvgNat	-0.442148		6	GroupAvgNat	-1.12268		6	GroupAvgNat	-1.21276		7	GroupAvgNat	1.2472
6	GroupAvgNat	-0.697803		6	GroupAvgNat	-0.865176		6	GroupAvgNat	-0.386022		7	GroupAvgNat	1.0468
6	GroupAvgNat	-1.24763		6	GroupAvgNat	0.466514		6	GroupAvgNat	-0.0568629		7	GroupAvgNat	0.0367463
6	GroupAvgNat	1.10372		6	GroupAvgNat	1.58015		6	GroupAvgNat	1.02245		7	GroupAvgNat	0.777543
6	GroupAvgNat	0.797397		6	GroupAvgNat	1.23925		6	GroupAvgNat	0.734142		7	GroupAvgNat	2.39838
6	GroupAvgNat	0.205886		6	GroupAvgNat	-0.415192		6	GroupAvgNat	0.488061		7	GroupAvgNat	1.46744
6	GroupAvgNat	-1.60548		6	GroupAvgNat	-1.78038		6	GroupAvgNat	-0.0936435		7	GroupAvgNat	-0.718383
6	GroupAvgNat	-0.735981		6	GroupAvgNat	-1.75287		6	GroupAvgNat	-2.42695		7	GroupAvgNat	0.382018
6	GroupAvgNat	0.244422		6	GroupAvgNat	-0.31714		6	GroupAvgNat	-0.504623		7	GroupAvgNat	-0.743103
6	GroupAvgNat	-2.00204		6	GroupAvgNat	0.395374		6	GroupAvgNat	0.102093		7	GroupAvgNat	0.065895
6	GroupAvgNat	0.632486		6	GroupAvgNat	0.514945		6	GroupAvgNat	-0.103186		7	GroupAvgNat	-0.396214
6	GroupAvgNat	0.909798		6	GroupAvgNat	0.398439		6	GroupAvgNat	0.177606		7	GroupAvgNat	1.22647
6	GroupAvgNat	-0.958686		6	GroupAvgNat	0.658881		6	GroupAvgNat	0.0700051		7	GroupAvgNat	-0.503949
6	GroupAvgNat	-0.453607		6	GroupAvgNat	0.697996		6	GroupAvgNat	1.24987		7	GroupAvgNat	-0.881329
6	GroupAvgNat	2.71179		6	GroupAvgNat	2.13702		6	GroupAvgNat	0.743447		7	GroupAvgNat	-0.278332
6	GroupAvgNat	-0.302679		6	GroupAvgNat	-0.57083		6	GroupAvgNat	-0.717751		7	GroupAvgNat	0.887658
6	GroupAvgNat	0.447886		6	GroupAvgNat	0.312818		6	GroupAvgNat	0.498553		7	GroupAvgNat	-0.21766
6	GroupAvgNat	-4.6279		6	GroupAvgNat	-2.26317		6	GroupAvgNat	-1.17047		7	GroupAvgNat	-1.4688
6	GroupAvgNat	-0.513826		6	GroupAvgNat	0.274877		6	GroupAvgNat	-0.00310889		7	GroupAvgNat	-0.624117
6	GroupAvgNat	0.505712		6	GroupAvgNat	0.904439		6	GroupAvgNat	0.182339		7	GroupAvgNat	-0.106425
6	GroupAvgNat	-0.197993		6	GroupAvgNat	-0.253487		6	GroupAvgNat	-0.0468163		7	GroupAvgNat	-0.522374
6	GroupAvgNat	0.0414936		6	GroupAvgNat	0.459679		6	GroupAvgNat	0.546821		7	GroupAvgNat	0.138608
6	GroupAvgNat	0.262355		6	GroupAvgNat	0.156618		6	GroupAvgNat	0.17698		7	GroupAvgNat	2.00667
6	GroupAvgNat	-0.150873		6	GroupAvgNat	0.11217		6	GroupAvgNat	0.643873		7	GroupAvgNat	-1.08184
6	GroupAvgNat	0.657433		6	GroupAvgNat	1.6984		6	GroupAvgNat	0.650894		7	GroupAvgNat	1.88681
6	GroupAvgNat	-1.15199		6	GroupAvgNat	0.213079		6	GroupAvgNat	0.277684		7	GroupAvgNat	0.0225476
6	GroupAvgNat	-1.15044		6	GroupAvgNat	-0.165336		6	GroupAvgNat	-0.225767		7	GroupAvgNat	0.352956
6	GroupAvgSyn	0.500757		6	GroupAvgSyn	0.327076		6	GroupAvgSyn	-0.022927		7	GroupAvgNat	0.560854
6	GroupAvgSyn	0.834552		6	GroupAvgSyn	0.24346		6	GroupAvgSyn	-0.128581		7	GroupAvgNat	1.24508
6	GroupAvgSyn	0.44303		6	GroupAvgSyn	0.712827		6	GroupAvgSyn	-0.106861		7	GroupAvgNat	0.770572
6	GroupAvgSyn	-0.520621		6	GroupAvgSyn	-1.14911		6	GroupAvgSyn	-0.965555		7	GroupAvgNat	-1.52236
6	GroupAvgSyn	0.977518		6	GroupAvgSyn	0.954703		6	GroupAvgSyn	1.05831		7	GroupAvgNat	-0.570861
6	GroupAvgSyn	0.523222		6	GroupAvgSyn	0.0284983		6	GroupAvgSyn	1.3381		7	GroupAvgNat	0.263788
6	GroupAvgSyn	0.709407		6	GroupAvgSyn	-1.41186		6	GroupAvgSyn	-1.92898		7	GroupAvgNat	-0.400194
6	GroupAvgSyn	-0.0444607		6	GroupAvgSyn	-0.0282387		6	GroupAvgSyn	0.15895		7	GroupAvgNat	-0.555421
6	GroupAvgSyn	0.423503		6	GroupAvgSyn	-0.116589		6	GroupAvgSyn	-1.53397		7	GroupAvgNat	-0.402693
6	GroupAvgSyn	0.690511		6	GroupAvgSyn	0.0947694		6	GroupAvgSyn	0.0237005		7	GroupAvgNat	0.655895
6	GroupAvgSyn	-2.22288		6	GroupAvgSyn	-2.38915		6	GroupAvgSyn	-0.562538		7	GroupAvgSyn	0.526296
6	GroupAvgSyn	0.516343		6	GroupAvgSyn	0.204132		6	GroupAvgSyn	1.82743		7	GroupAvgSyn	-0.818662
6	GroupAvgSyn	-0.0255808		6	GroupAvgSyn	0.887794		6	GroupAvgSyn	-0.0598039		7	GroupAvgSyn	-0.386718
6	GroupAvgSyn	-1.05357		6	GroupAvgSyn	-0.552231		6	GroupAvgSyn	-0.162395		7	GroupAvgSyn	-1.42788
6	GroupAvgSyn	0.239334		6	GroupAvgSyn	0.390536		6	GroupAvgSyn	0.734995		7	GroupAvgSyn	-1.12645
6	GroupAvgSyn	1.03614		6	GroupAvgSyn	0.471157		6	GroupAvgSyn	0.27137		7	GroupAvgSyn	0.0854451
6	GroupAvgSyn	-1.18918		6	GroupAvgSyn	-0.0599193		6	GroupAvgSyn	-0.114898		7	GroupAvgSyn	1.34633
6	GroupAvgSyn	0.484873		6	GroupAvgSyn	-0.357882		6	GroupAvgSyn	-1.65657		7	GroupAvgSyn	-0.0437345
6	GroupAvgSyn	0.524276		6	GroupAvgSyn	-0.801187		6	GroupAvgSyn	-1.27543		7	GroupAvgSyn	0.584177
6	GroupAvgSyn	0.74483		6	GroupAvgSyn	0.275766		6	GroupAvgSyn	-0.899238		7	GroupAvgSyn	-0.674009
6	GroupAvgSyn	-1.29631		6	GroupAvgSyn	-0.12372		6	GroupAvgSyn	-0.9966		7	GroupAvgSyn	-0.880992
6	GroupAvgSyn	-0.727679		6	GroupAvgSyn	-0.279401		6	GroupAvgSyn	-0.673215		7	GroupAvgSyn	-0.0623524
6	GroupAvgSyn	0.766034		6	GroupAvgSyn	-0.618434		6	GroupAvgSyn	-0.736779		7	GroupAvgSyn	1.37464
6	GroupAvgSyn	0.236393		6	GroupAvgSyn	-0.629844		6	GroupAvgSyn	-1.35703		7	GroupAvgSyn	0.0622996
6	GroupAvgSyn	1.49485		6	GroupAvgSyn	-0.419917		6	GroupAvgSyn	-2.04675		7	GroupAvgSyn	-1.26529
6	GroupAvgSyn	-0.208088		6	GroupAvgSyn	0.236784		6	GroupAvgSyn	-0.139185		7	GroupAvgSyn	-1.02774
6	GroupAvgSyn	-0.6937		6	GroupAvgSyn	-0.384611		6	GroupAvgSyn	-0.00951674		7	GroupAvgSyn	-0.838444
6	GroupAvgSyn	-1.22298		6	GroupAvgSyn	-0.645082		6	GroupAvgSyn	-1.13115		7	GroupAvgSyn	-1.63149
6	GroupAvgSyn	-0.0725091		6	GroupAvgSyn	-0.285581		6	GroupAvgSyn	0.787433		7	GroupAvgSyn	0.298897
6	GroupAvgSyn	0.665831		6	GroupAvgSyn	0.0542978		6	GroupAvgSyn	-0.151395		7	GroupAvgSyn	1.24399
6	GroupAvgSyn	-1.50609		6	GroupAvgSyn	-1.45838		6	GroupAvgSyn	-1.1999		7	GroupAvgSyn	-0.0395006
6	GroupAvgSyn	0.919791		6	GroupAvgSyn	-0.94429		6	GroupAvgSyn	-2.3853		7	GroupAvgSyn	0.236496
6	GroupAvgSyn	0.391603		6	GroupAvgSyn	-0.195963		6	GroupAvgSyn	-0.736321		7	GroupAvgSyn	1.58026
6	GroupAvgSyn	-0.492845		6	GroupAvgSyn	-1.29107		6	GroupAvgSyn	-0.842937		7	GroupAvgSyn	-0.826887
6	GroupAvgSyn	0.875461		6	GroupAvgSyn	-0.346107		6	GroupAvgSyn	-1.04768		7	GroupAvgSyn	-2.43477e-05
6	GroupAvgSyn	1.18258		6	GroupAvgSyn	0.418497		6	GroupAvgSyn	-0.00973725		7	GroupAvgSyn	-0.059957
6	GroupAvgSyn	-0.876853		6	GroupAvgSyn	-1.00031		6	GroupAvgSyn	-0.111008		7	GroupAvgSyn	-0.519059
6	GroupAvgSyn	0.0839698		6	GroupAvgSyn	0.86805		6	GroupAvgSyn	0.583265		7	GroupAvgSyn	0.0502735
6	GroupAvgSyn	0.349998		6	GroupAvgSyn	0.41425		6	GroupAvgSyn	1.15864		7	GroupAvgSyn	2.2194
6	GroupAvgSyn	1.03189		6	GroupAvgSyn	0.586182		6	GroupAvgSyn	-0.83551		7	GroupAvgSyn	-0.404004
7	GroupMaxNat	0.40679		7	GroupMaxNat	0.162325		7	GroupMaxNat	0.60512		7	GroupAvgSyn	-1.44836
7	GroupMaxNat	1.67578		7	GroupMaxNat	1.78634		7	GroupMaxNat	0.368646		7	GroupAvgSyn	0.829744
7	GroupMaxNat	-1.10089		7	GroupMaxNat	0.62115		7	GroupMaxNat	1.25809		7	GroupAvgSyn	0.163321
7	GroupMaxNat	-1.74416		7	GroupMaxNat	-1.33042		7	GroupMaxNat	-0.273993		7	GroupAvgSyn	-1.37406
7	GroupMaxNat	0.482181		7	GroupMaxNat	0.468792		7	GroupMaxNat	0.604269		7	GroupAvgSyn	-0.39185
7	GroupMaxNat	0.910383		7	GroupMaxNat	1.01022		7	GroupMaxNat	-0.0882219		7	GroupAvgSyn	-1.06143
7	GroupMaxNat	0.187718		7	GroupMaxNat	0.595823		7	GroupMaxNat	-0.411233		7	GroupAvgSyn	1.06712
7	GroupMaxNat	1.55674		7	GroupMaxNat	0.850196		7	GroupMaxNat	-0.449111		7	GroupAvgSyn	-0.844405
7	GroupMaxNat	-1.39105		7	GroupMaxNat	-1.79853		7	GroupMaxNat	-1.54139		7	GroupAvgSyn	-0.0504544
7	GroupMaxNat	-1.11439		7	GroupMaxNat	0.464409		7	GroupMaxNat	0.429447		7	GroupAvgSyn	0.370349
7	GroupMaxNat	-0.472675		7	GroupMaxNat	-0.553027		7	GroupMaxNat	-0.218534
7	GroupMaxNat	0.976903		7	GroupMaxNat	0.854011		7	GroupMaxNat	1.34863
7	GroupMaxNat	0.119318		7	GroupMaxNat	0.222613		7	GroupMaxNat	0.696641
7	GroupMaxNat	0.949441		7	GroupMaxNat	0.729952		7	GroupMaxNat	-0.150034
7	GroupMaxNat	1.32498		7	GroupMaxNat	1.95448		7	GroupMaxNat	1.63094
7	GroupMaxNat	0.802095		7	GroupMaxNat	2.29498		7	GroupMaxNat	0.712791
7	GroupMaxNat	-0.418103		7	GroupMaxNat	-0.667113		7	GroupMaxNat	-1.57944
7	GroupMaxNat	-0.701127		7	GroupMaxNat	0.113944		7	GroupMaxNat	1.82711
7	GroupMaxNat	1.74562		7	GroupMaxNat	0.943442		7	GroupMaxNat	0.330662
7	GroupMaxNat	-0.221002		7	GroupMaxNat	-0.00348831		7	GroupMaxNat	0.103358
7	GroupMaxNat	-1.40383		7	GroupMaxNat	-0.436673		7	GroupMaxNat	-0.0536479
7	GroupMaxNat	-1.09687		7	GroupMaxNat	0.690773		7	GroupMaxNat	1.80525
7	GroupMaxNat	-0.766767		7	GroupMaxNat	0.317735		7	GroupMaxNat	0.360811
7	GroupMaxNat	-0.704332		7	GroupMaxNat	-1.32236		7	GroupMaxNat	-1.62698
7	GroupMaxNat	-0.474257		7	GroupMaxNat	0.437976		7	GroupMaxNat	0.485092
7	GroupMaxNat	0.839706		7	GroupMaxNat	1.30536		7	GroupMaxNat	1.17204
7	GroupMaxNat	1.98635		7	GroupMaxNat	1.10335		7	GroupMaxNat	-0.136866
7	GroupMaxNat	-0.0624392		7	GroupMaxNat	-0.504079		7	GroupMaxNat	-0.0587556
7	GroupMaxNat	-0.00112522		7	GroupMaxNat	0.145644		7	GroupMaxNat	0.212661
7	GroupMaxNat	1.00118		7	GroupMaxNat	-0.073074		7	GroupMaxNat	-0.21584
7	GroupMaxNat	-0.587489		7	GroupMaxNat	-1.12578		7	GroupMaxNat	-1.44363
7	GroupMaxNat	-0.023313		7	GroupMaxNat	0.650879		7	GroupMaxNat	-0.0792159
7	GroupMaxNat	0.156532		7	GroupMaxNat	0.153391		7	GroupMaxNat	0.360285
7	GroupMaxNat	0.863828		7	GroupMaxNat	0.252609		7	GroupMaxNat	0.348312
7	GroupMaxNat	-0.333602		7	GroupMaxNat	-1.16246		7	GroupMaxNat	0.124696
7	GroupMaxNat	0.347813		7	GroupMaxNat	1.9158		7	GroupMaxNat	1.45603
7	GroupMaxNat	-0.483643		7	GroupMaxNat	0.302841		7	GroupMaxNat	0.602419
7	GroupMaxNat	-0.60352		7	GroupMaxNat	0.150742		7	GroupMaxNat	-1.09405
7	GroupMaxNat	1.12557		7	GroupMaxNat	1.46218		7	GroupMaxNat	0.278835
7	GroupMaxNat	0.984252		7	GroupMaxNat	1.57443		7	GroupMaxNat	0.642122
7	GroupMaxSyn	1.05979		7	GroupMaxSyn	0.281995		7	GroupMaxSyn	-0.0463458
7	GroupMaxSyn	1.16903		7	GroupMaxSyn	0.904786		7	GroupMaxSyn	0.615306
7	GroupMaxSyn	1.19145		7	GroupMaxSyn	0.136069		7	GroupMaxSyn	1.22048
7	GroupMaxSyn	1.42638		7	GroupMaxSyn	2.45372		7	GroupMaxSyn	0.840357
7	GroupMaxSyn	0.693407		7	GroupMaxSyn	0.779243		7	GroupMaxSyn	0.155556
7	GroupMaxSyn	1.00764		7	GroupMaxSyn	1.23742		7	GroupMaxSyn	-3.54428
7	GroupMaxSyn	1.08514		7	GroupMaxSyn	0.592875		7	GroupMaxSyn	0.414587
7	GroupMaxSyn	0.36758		7	GroupMaxSyn	1.29837		7	GroupMaxSyn	1.1838
7	GroupMaxSyn	0.295097		7	GroupMaxSyn	-1.00722		7	GroupMaxSyn	-2.52516
7	GroupMaxSyn	-0.332704		7	GroupMaxSyn	0.711465		7	GroupMaxSyn	0.803692
7	GroupMaxSyn	-0.414666		7	GroupMaxSyn	-0.296691		7	GroupMaxSyn	1.00646
7	GroupMaxSyn	0.417358		7	GroupMaxSyn	1.22302		7	GroupMaxSyn	0.90958
7	GroupMaxSyn	0.525851		7	GroupMaxSyn	0.868064		7	GroupMaxSyn	1.07468
7	GroupMaxSyn	-1.3037		7	GroupMaxSyn	-0.583158		7	GroupMaxSyn	0.97716
7	GroupMaxSyn	0.564205		7	GroupMaxSyn	0.461401		7	GroupMaxSyn	0.792079
7	GroupMaxSyn	-0.136897		7	GroupMaxSyn	1.34614		7	GroupMaxSyn	1.79733
7	GroupMaxSyn	1.14652		7	GroupMaxSyn	0.727971		7	GroupMaxSyn	0.831523
7	GroupMaxSyn	0.0854762		7	GroupMaxSyn	-0.905811		7	GroupMaxSyn	-0.957974
7	GroupMaxSyn	-0.502418		7	GroupMaxSyn	-1.72394		7	GroupMaxSyn	-1.26636
7	GroupMaxSyn	-0.493965		7	GroupMaxSyn	-0.430907		7	GroupMaxSyn	-0.546316
7	GroupMaxSyn	1.04112		7	GroupMaxSyn	0.561062		7	GroupMaxSyn	0.646731
7	GroupMaxSyn	1.11469		7	GroupMaxSyn	-0.683032		7	GroupMaxSyn	-0.270685
7	GroupMaxSyn	1.61005		7	GroupMaxSyn	1.81935		7	GroupMaxSyn	0.78211
7	GroupMaxSyn	-1.16353		7	GroupMaxSyn	-1.09935		7	GroupMaxSyn	-0.771039
7	GroupMaxSyn	0.712759		7	GroupMaxSyn	0.266042		7	GroupMaxSyn	0.286494
7	GroupMaxSyn	0.455522		7	GroupMaxSyn	0.461654		7	GroupMaxSyn	0.559498
7	GroupMaxSyn	0.538818		7	GroupMaxSyn	0.24533		7	GroupMaxSyn	-1.84502
7	GroupMaxSyn	1.31743		7	GroupMaxSyn	1.68912		7	GroupMaxSyn	1.05787
7	GroupMaxSyn	1.4429		7	GroupMaxSyn	-0.116953		7	GroupMaxSyn	-1.92478
7	GroupMaxSyn	0.385002		7	GroupMaxSyn	-0.20838		7	GroupMaxSyn	-0.552347
7	GroupMaxSyn	1.22981		7	GroupMaxSyn	2.04092		7	GroupMaxSyn	1.32418
7	GroupMaxSyn	0.492509		7	GroupMaxSyn	-0.935118		7	GroupMaxSyn	-2.64163
7	GroupMaxSyn	0.952295		7	GroupMaxSyn	0.270794		7	GroupMaxSyn	0.280578
7	GroupMaxSyn	0.674902		7	GroupMaxSyn	1.13371		7	GroupMaxSyn	0.800864
7	GroupMaxSyn	1.01408		7	GroupMaxSyn	-0.0441915		7	GroupMaxSyn	0.264626
7	GroupMaxSyn	0.722838		7	GroupMaxSyn	1.64652		7	GroupMaxSyn	2.36536
7	GroupMaxSyn	-0.505723		7	GroupMaxSyn	-1.42814		7	GroupMaxSyn	-0.438674
7	GroupMaxSyn	0.653176		7	GroupMaxSyn	0.510822		7	GroupMaxSyn	1.2074
7	GroupMaxSyn	-0.496286		7	GroupMaxSyn	-0.659028		7	GroupMaxSyn	0.245936
7	GroupMaxSyn	1.0331		7	GroupMaxSyn	0.459239		7	GroupMaxSyn	1.85356
7	GroupAvgNat	0.0593872		7	GroupAvgNat	0.541362		7	GroupAvgNat	1.83216
7	GroupAvgNat	0.271723		7	GroupAvgNat	-1.23683		7	GroupAvgNat	-0.19316
7	GroupAvgNat	0.498712		7	GroupAvgNat	0.679926		7	GroupAvgNat	0.877329
7	GroupAvgNat	-0.759434		7	GroupAvgNat	-1.40058		7	GroupAvgNat	-0.569863
7	GroupAvgNat	0.153228		7	GroupAvgNat	0.509657		7	GroupAvgNat	2.38307
7	GroupAvgNat	1.35209		7	GroupAvgNat	1.09871		7	GroupAvgNat	0.785127
7	GroupAvgNat	1.4579		7	GroupAvgNat	1.0852		7	GroupAvgNat	0.325976
7	GroupAvgNat	-0.462427		7	GroupAvgNat	-0.789279		7	GroupAvgNat	0.26297
7	GroupAvgNat	0.447757		7	GroupAvgNat	0.139815		7	GroupAvgNat	1.32708
7	GroupAvgNat	-0.313949		7	GroupAvgNat	-0.337825		7	GroupAvgNat	0.438522
7	GroupAvgNat	1.34745		7	GroupAvgNat	0.14073		7	GroupAvgNat	-0.407526
7	GroupAvgNat	0.353962		7	GroupAvgNat	0.360023		7	GroupAvgNat	0.30433
7	GroupAvgNat	-0.361156		7	GroupAvgNat	0.462417		7	GroupAvgNat	0.48648
7	GroupAvgNat	-1.95169		7	GroupAvgNat	-1.02377		7	GroupAvgNat	-0.651763
7	GroupAvgNat	0.485116		7	GroupAvgNat	0.312183		7	GroupAvgNat	0.298292
7	GroupAvgNat	-0.294562		7	GroupAvgNat	-0.292264		7	GroupAvgNat	-0.592437
7	GroupAvgNat	0.333068		7	GroupAvgNat	-1.39442		7	GroupAvgNat	-1.21306
7	GroupAvgNat	0.497618		7	GroupAvgNat	-0.0322666		7	GroupAvgNat	0.794928
7	GroupAvgNat	0.776822		7	GroupAvgNat	2.0208		7	GroupAvgNat	1.30682
7	GroupAvgNat	0.210529		7	GroupAvgNat	-0.106718		7	GroupAvgNat	-0.661925
7	GroupAvgNat	0.0252007		7	GroupAvgNat	-0.0719253		7	GroupAvgNat	-1.12161
7	GroupAvgNat	0.531231		7	GroupAvgNat	0.739294		7	GroupAvgNat	0.107081
7	GroupAvgNat	-0.735268		7	GroupAvgNat	0.125581		7	GroupAvgNat	0.529268
7	GroupAvgNat	-0.202606		7	GroupAvgNat	-0.299549		7	GroupAvgNat	-0.657873
7	GroupAvgNat	0.615101		7	GroupAvgNat	-0.88214		7	GroupAvgNat	-1.29852
7	GroupAvgNat	0.562435		7	GroupAvgNat	1.83635		7	GroupAvgNat	1.53239
7	GroupAvgNat	-0.157856		7	GroupAvgNat	-0.00586788		7	GroupAvgNat	0.0295295
7	GroupAvgNat	0.264176		7	GroupAvgNat	0.133637		7	GroupAvgNat	0.663308
7	GroupAvgNat	-1.36353		7	GroupAvgNat	-1.63345		7	GroupAvgNat	-1.25404
7	GroupAvgNat	-0.207907		7	GroupAvgNat	-0.142029		7	GroupAvgNat	-0.139386
7	GroupAvgNat	-1.56948		7	GroupAvgNat	-0.104765		7	GroupAvgNat	0.358756
7	GroupAvgNat	-0.751199		7	GroupAvgNat	0.260495		7	GroupAvgNat	1.34164
7	GroupAvgNat	-0.248059		7	GroupAvgNat	0.0707836		7	GroupAvgNat	-1.71741
7	GroupAvgNat	-1.9232		7	GroupAvgNat	-0.445998		7	GroupAvgNat	-1.69221
7	GroupAvgNat	-0.646365		7	GroupAvgNat	-0.622512		7	GroupAvgNat	-0.146533
7	GroupAvgNat	-0.152167		7	GroupAvgNat	-0.814797		7	GroupAvgNat	0.184055
7	GroupAvgNat	0.712853		7	GroupAvgNat	0.705658		7	GroupAvgNat	1.21073
7	GroupAvgNat	0.495734		7	GroupAvgNat	-0.550283		7	GroupAvgNat	-1.38725
7	GroupAvgNat	-0.236956		7	GroupAvgNat	0.162088		7	GroupAvgNat	-0.236923
7	GroupAvgNat	0.681159		7	GroupAvgNat	0.570892		7	GroupAvgNat	0.127503
7	GroupAvgSyn	-1.27053		7	GroupAvgSyn	-1.89934		7	GroupAvgSyn	-2.01932
7	GroupAvgSyn	-1.20386		7	GroupAvgSyn	-0.270415		7	GroupAvgSyn	0.578366
7	GroupAvgSyn	-1.5052		7	GroupAvgSyn	-1.19916		7	GroupAvgSyn	0.588053
7	GroupAvgSyn	-2.01683		7	GroupAvgSyn	-1.02146		7	GroupAvgSyn	0.46172
7	GroupAvgSyn	-1.84202		7	GroupAvgSyn	-0.041332		7	GroupAvgSyn	2.40134
7	GroupAvgSyn	-1.56161		7	GroupAvgSyn	-1.99766		7	GroupAvgSyn	-0.150599
7	GroupAvgSyn	0.325615		7	GroupAvgSyn	-0.576839		7	GroupAvgSyn	-0.171958
7	GroupAvgSyn	-1.23758		7	GroupAvgSyn	0.0125035		7	GroupAvgSyn	0.477241
7	GroupAvgSyn	-1.15826		7	GroupAvgSyn	-1.51471		7	GroupAvgSyn	-1.2223
7	GroupAvgSyn	-2.03434		7	GroupAvgSyn	-0.410026		7	GroupAvgSyn	0.441311
7	GroupAvgSyn	-0.802145		7	GroupAvgSyn	-0.894293		7	GroupAvgSyn	-0.352835
7	GroupAvgSyn	0.316405		7	GroupAvgSyn	-0.820215		7	GroupAvgSyn	-0.75172
7	GroupAvgSyn	-1.68622		7	GroupAvgSyn	0.32049		7	GroupAvgSyn	3.18714
7	GroupAvgSyn	-1.89837		7	GroupAvgSyn	-1.10962		7	GroupAvgSyn	0.942229
7	GroupAvgSyn	-0.467408		7	GroupAvgSyn	0.261176		7	GroupAvgSyn	0.271793
7	GroupAvgSyn	-1.96774		7	GroupAvgSyn	-0.773032		7	GroupAvgSyn	-0.801065
7	GroupAvgSyn	-0.736675		7	GroupAvgSyn	-1.16194		7	GroupAvgSyn	-0.878165
7	GroupAvgSyn	-0.983091		7	GroupAvgSyn	-1.2778		7	GroupAvgSyn	-0.393002
7	GroupAvgSyn	-2.25234		7	GroupAvgSyn	-1.44909		7	GroupAvgSyn	-0.528233
7	GroupAvgSyn	-0.901802		7	GroupAvgSyn	0.52257		7	GroupAvgSyn	0.647677
7	GroupAvgSyn	0.411112		7	GroupAvgSyn	-0.174759		7	GroupAvgSyn	-0.628479
7	GroupAvgSyn	0.0443662		7	GroupAvgSyn	0.29688		7	GroupAvgSyn	0.0476038
7	GroupAvgSyn	-0.142021		7	GroupAvgSyn	-1.18844		7	GroupAvgSyn	-0.208004
7	GroupAvgSyn	-2.28376		7	GroupAvgSyn	-1.97539		7	GroupAvgSyn	-1.76844
7	GroupAvgSyn	-1.64247		7	GroupAvgSyn	-0.671568		7	GroupAvgSyn	-0.171722
7	GroupAvgSyn	0.340389		7	GroupAvgSyn	-0.378156		7	GroupAvgSyn	-0.196731
7	GroupAvgSyn	1.42234		7	GroupAvgSyn	0.808368		7	GroupAvgSyn	-0.140376
7	GroupAvgSyn	0.84338		7	GroupAvgSyn	-0.0610045		7	GroupAvgSyn	-0.664292
7	GroupAvgSyn	-1.25513		7	GroupAvgSyn	-1.95318		7	GroupAvgSyn	-0.486992
7	GroupAvgSyn	-1.94206		7	GroupAvgSyn	-1.78782		7	GroupAvgSyn	-1.35795
7	GroupAvgSyn	-1.28244		7	GroupAvgSyn	0.389954		7	GroupAvgSyn	0.744515
7	GroupAvgSyn	-0.117159		7	GroupAvgSyn	1.0757		7	GroupAvgSyn	3.22201
7	GroupAvgSyn	-0.899268		7	GroupAvgSyn	1.51285		7	GroupAvgSyn	0.773692
7	GroupAvgSyn	-0.338125		7	GroupAvgSyn	0.145407		7	GroupAvgSyn	0.614624
7	GroupAvgSyn	1.19167		7	GroupAvgSyn	0.223764		7	GroupAvgSyn	0.302006
7	GroupAvgSyn	-0.789332		7	GroupAvgSyn	-0.336738		7	GroupAvgSyn	0.269366
7	GroupAvgSyn	0.930527		7	GroupAvgSyn	-0.0373025		7	GroupAvgSyn	-1.05442
7	GroupAvgSyn	-1.3486		7	GroupAvgSyn	-0.585574		7	GroupAvgSyn	-0.704196
7	GroupAvgSyn	-0.00246564		7	GroupAvgSyn	-0.583892		7	GroupAvgSyn	-0.902511
7	GroupAvgSyn	0.193595		7	GroupAvgSyn	0.0642252		7	GroupAvgSyn	0.837682
