# Supplementary material for: Human brain responses are modulated when exposed to optimized natural images or synthetically generated images
Source: Commun Biol. 2023 Oct 23;6:1076. doi: 10.1038/s42003-023-05440-7 (PMC10593916; doi:10.1038/s42003-023-05440-7)
Supplement: Supplementary file 5 — Supplementary Data 2 [file 42003_2023_5440_MOESM5_ESM.xlsx]

## Sheet: face
OFA				FFA1				FFA2				mTLfaces				aTLfaces
syn				syn				syn				syn				syn
accuracy	Cohen's d	subject		accuracy	Cohen's d	subject		accuracy	Cohen's d	subject		accuracy	Cohen's d	subject		accuracy	Cohen's d	subject
0.337726	2.71286	2		0.439586	5.95362	2		0.391776	3.54093	2		0.373085	3.3996	2		0.0323085	0.993294	2
0.364023	2.09787	3		0.439158	2.1777	3		0.446332	2.97123	3		0.126699	-0.383821	3		0.125146	1.54814	3
0.370895	2.76835	4		0.396447	3.56268	4		0.29985	2.34792	4		0.0324766	0.594155	4		0.0722052	0.648875	4
0.376737	2.81869	5		0.307075	1.83953	5		0.349474	2.09087	5		0.103789	-0.559636	5		0.0785331	1.38375	5
0.295993	1.8228	6		0.159557	0.0834903	6		0.328321	2.07737	6		0.0631536	1.51815	6		-0.0501474	1.70205	6
0.252203	2.55917	7		0.231881	1.87926	7		0.281996	-0.353768	7		0.0458315	1.70998	7		0.151767	1.64403	7
nat				nat				nat				nat				nat
accuracy	Cohen's d	subject		accuracy	Cohen's d	subject		accuracy	Cohen's d	subject		accuracy	Cohen's d	subject		accuracy	Cohen's d	subject
0.337726	1.40107	2		0.439586	2.80397	2		0.391776	1.99178	2		0.373085	5.50542	2		0.0323085	-0.488898	2
0.364023	5.30937	3		0.439158	5.69249	3		0.446332	5.20283	3		0.126699	0.46588	3		0.125146	1.52549	3
0.370895	2.4867	4		0.396447	3.45682	4		0.29985	3.43316	4		0.0324766	-0.603755	4		0.0722052	1.21835	4
0.376737	3.56097	5		0.307075	5.73456	5		0.349474	3.46886	5		0.103789	1.59056	5		0.0785331	-0.535773	5
0.295993	2.90287	6		0.159557	1.37126	6		0.328321	2.9225	6		0.0631536	1.47307	6		-0.0501474	0.612263	6
0.252203	2.9509	7		0.231881	3.05808	7		0.281996	2.80619	7		0.0458315	-0.0548608	7		0.151767	0.943715	7

## Sheet: body
EBA				FBA1				FBA2				mTLbodies
syn				syn				syn				syn
accuracy	Cohen's d	subject		accuracy	Cohen's d	subject		accuracy	Cohen's d	subject		accuracy	Cohen's d	subject
0.6482	4.7146	2		0.0874492	0.100915	2		0.0758981	-0.284725	2		0.0221553	-0.123652	3
0.471084	3.60948	3		0.285622	2.89409	3		0.458186	2.24953	3		0.198482	1.44896	5
0.392692	0.0656836	4		0.254767	0.580563	4		0.251732	-0.551834	4		0.00218742	-1.00599	6
0.398732	0.0396433	5		0.210233	-1.29254	5		0.294439	-0.0599785	5
0.301735	1.37449	6		0.119444	1.68124	6		0.203558	0.408693	6
0.321441	2.23057	7		0.115807	1.4376	7		0.121025	2.33131	7
nat				nat				nat				nat
accuracy	Cohen's d	subject		accuracy	Cohen's d	subject		accuracy	Cohen's d	subject		accuracy	Cohen's d	subject
0.6482	2.53968	2		0.0874492	-0.428378	2		0.0758981	-0.524419	2		0.0221553	0.6595	3
0.471084	1.48027	3		0.285622	1.17988	3		0.458186	1.59493	3		0.198482	0.0900082	5
0.392692	5.19844	4		0.254767	1.58595	4		0.251732	4.78607	4		0.00218742	-2.16422	6
0.398732	3.85985	5		0.210233	0.096747	5		0.294439	0.307007	5
0.301735	1.02684	6		0.119444	0.103356	6		0.203558	-0.394358	6
0.321441	1.71348	7		0.115807	-0.974662	7		0.121025	0.640167	7

## Sheet: word
OWFA				VWFA1				VWFA2				mfswords				mTLwords
syn				syn				syn				syn				syn
accuracy	Cohen's d	subject		accuracy	Cohen's d	subject		accuracy	Cohen's d	subject		accuracy	Cohen's d	subject		accuracy	Cohen's d	subject
0.334543	0.358461	2		0.30266	2.25938	2		0.245115	1.08891	2		0.0633816	-0.210681	3		-0.102491	-0.0703112	3
0.125679	-3.08059	3		0.131083	-0.314955	3		0.199336	-0.410513	3		0.269104	2.34743	4		0.248456	2.102	4
0.267207	1.79861	4		0.234643	1.81284	4		0.124791	-0.248372	4		0.140999	2.52066	5		0.0558592	0.136707	5
0.228655	2.03581	5		0.19221	1.95022	5		0.229612	1.13672	5		-0.041343	-1.02344	6		-0.160711	-1.65379	7
0.0397877	0.231358	6		0.040087	0.927793	6		0.16607	1.68176	6		0.0845795	1.4568	7
0.137988	3.22353	7		0.0307888	1.19269	7		-0.0207517	-0.194367	7
nat				nat				nat				nat				nat
accuracy	Cohen's d	subject		accuracy	Cohen's d	subject		accuracy	Cohen's d	subject		accuracy	Cohen's d	subject		accuracy	Cohen's d	subject
0.334543	1.94273	2		0.30266	1.44938	2		0.245115	0.652031	2		0.0633816	2.30381	3		-0.102491	-0.599969	3
0.125679	1.82587	3		0.131083	4.65994	3		0.199336	3.37033	3		0.269104	1.37711	4		0.248456	1.27028	4
0.267207	1.49883	4		0.234643	1.55197	4		0.124791	2.13757	4		0.140999	-0.0510091	5		0.0558592	3.64181	5
0.228655	1.69746	5		0.19221	1.02861	5		0.229612	2.27581	5		-0.041343	-0.994869	6		-0.160711	-2.1003	7
0.0397877	-1.66605	6		0.040087	-2.11921	6		0.16607	0.454412	6		0.0845795	-1.30035	7
0.137988	-1.04772	7		0.0307888	-1.03871	7		-0.0207517	-0.902529	7
